# Supplementary material for: Biogeographic patterns of meio- and micro-eukaryotic communities in dam-induced river-reservoir systems
Source: Appl Microbiol Biotechnol. 2024 Jan 15;108(1):130. doi: 10.1007/s00253-023-12993-4 (PMC10789839; doi:10.1007/s00253-023-12993-4)
Supplement: Supplementary file 2 — Supplementary file2 (XLSX 861 KB) [file 253_2023_12993_MOESM2_ESM.xlsx]

## Sheet: Title page
Title page
Article title	Biogeographic patterns of meio- and micro-eukaryotic communities in dam-induced river-reservoir systems
Journal name	Applied Microbiology and Biotechnology
Author names	Huan Hu1,2, Xing-Yi Wei1,2, Li Liu2, Yuan-Bo Wang1,2, Ling-Kang Bu3, Huang-Jie Jia2, De-Sheng Pei4*
Affiliation of author	1 Chongqing Jiaotong University, Chongqing 400074, China
	2 Chongqing Institute of Green and Intelligent Technology, Chongqing School of University of Chinese Academy of Sciences, Chinese Academy of Sciences, Chongqing 400714, China.
	3 College of Life Sciences, Henan Normal University, Henan 453007, China.
	4 School of Public Health, Chongqing Medical University, Chongqing 400016, China.
*Corresponding author	De-Sheng Pei
E-mail address of the corresponding author	deshengpei@gmail.com and peids@cqmu.edu.cn (D.S.P)

## Sheet: Table S8
Table S8. Species identification in this study
ASV	Kingdom	Phylum	Class	Order	Family	Genus	Species	Taxa
ASV1	k__Eukaryota	p__Bacillariophyta	c__Coscinodiscophyceae	o__Thalassiosirales	f__Skeletonemataceae	g__Skeletonema		Algae
ASV10	k__Eukaryota	p__Cnidaria	c__Hydrozoa	o__Anthoathecata	f__Rathkeidae	g__Rathkea	s__Rathkea octopunctata	Zooplankton
ASV100	k__Eukaryota	p__Bacillariophyta	c__Coscinodiscophyceae	o__Melosirales	f__Melosiraceae	g__Melosira	s__Melosira varians	Algae
ASV1000	k__Eukaryota	p__Bacillariophyta	c__Coscinodiscophyceae	o__Thalassiosirales	f__Skeletonemataceae	g__Skeletonema		Algae
ASV10000	k__Eukaryota	p__unclassified Eukaryota phylum	c__Phaeophyceae	o__Ectocarpales	f__Chordariaceae			Algae
ASV10002	Unassigned							Unassigned
ASV10004	k__Eukaryota	p__Bacillariophyta	c__Coscinodiscophyceae	o__Thalassiosirales	f__Stephanodiscaceae	g__Stephanodiscus		Algae
ASV10005	k__Eukaryota	p__unclassified Eukaryota phylum	c__Chrysophyceae	o__Chromulinales	f__Chromulinaceae	g__Pedospumella	s__Pedospumella sinomuralis	Algae
ASV10006	k__Eukaryota	p__Bacillariophyta	c__Coscinodiscophyceae	o__Thalassiosirales	f__Skeletonemataceae	g__Skeletonema		Algae
ASV10007	k__Eukaryota	p__Arthropoda	c__Hexanauplia	o__Calanoida	f__Pseudodiaptomidae	g__Pseudodiaptomus	s__Pseudodiaptomus forbesi	Zooplankton
ASV10008	k__Eukaryota	p__Bacillariophyta	c__Coscinodiscophyceae	o__Thalassiosirales	f__Skeletonemataceae	g__Skeletonema		Algae
ASV10009	k__Eukaryota	p__Rhodophyta	c__Florideophyceae	o__Gigartinales				Algae
ASV1001	k__Eukaryota	p__Discosea	c__Flabellinia	o__Dactylopodida	f__Paramoebidae	g__Korotnevella	s__Korotnevella limbata	Zooplankton
ASV10010	Unassigned							Unassigned
ASV10011	k__Eukaryota	p__unclassified Eukaryota phylum	c__Phaeophyceae	o__Ectocarpales	f__Ectocarpaceae	g__Ectocarpus		Algae
ASV10012	k__Eukaryota	p__Discosea	c__Flabellinia	o__Dactylopodida	f__Paramoebidae	g__Paramoeba	s__Paramoeba branchiphila	Zooplankton
ASV10013	Unassigned							Unassigned
ASV10014	k__Eukaryota	p__Ascomycota	c__Sordariomycetes	o__Glomerellales	f__Plectosphaerellaceae	g__Verticillium	s__Verticillium dahliae	Fungi
ASV10015	Unassigned							Unassigned
ASV10016	k__Eukaryota	p__Bacillariophyta	c__Coscinodiscophyceae	o__Thalassiosirales	f__Stephanodiscaceae	g__Stephanodiscus		Algae
ASV10017	k__Eukaryota	p__Bacillariophyta	c__Bacillariophyceae	o__Bacillariales	f__Bacillariaceae	g__Pseudo-nitzschia	s__Pseudo-nitzschia cuspidata	Algae
ASV10018	k__Eukaryota							Eukaryota
ASV10019	Unassigned							Unassigned
ASV1002	k__Eukaryota	p__Discosea	c__unclassified Discosea class	o__Longamoebia	f__Acanthamoebidae	g__Acanthamoeba	s__Acanthamoeba astronyxis	Zooplankton
ASV10020	Unassigned							Unassigned
ASV10022	Unassigned							Unassigned
ASV10025	k__Eukaryota	p__unclassified Eukaryota phylum	c__Raphidophyceae	o__unclassified Raphidophyceae order	f__unclassified Raphidophyceae family	g__Haramonas	s__Haramonas dimorpha	Algae
ASV10026	Unassigned							Unassigned
ASV10027	k__Eukaryota	p__Oomycota	c__unclassified Oomycota class					Fungi
ASV10028	k__Eukaryota	p__Bacillariophyta	c__Coscinodiscophyceae	o__Thalassiosirales				Algae
ASV1003	k__Eukaryota	p__Bacillariophyta	c__Bacillariophyceae	o__Bacillariales	f__Bacillariaceae	g__Nitzschia	s__Nitzschia palea	Algae
ASV10030	k__Eukaryota	p__Discosea	c__Flabellinia	o__Dactylopodida	f__Paramoebidae	g__Korotnevella	s__Korotnevella limbata	Zooplankton
ASV10032	k__Eukaryota	p__Bacillariophyta	c__Coscinodiscophyceae	o__Thalassiosirales	f__Stephanodiscaceae	g__Stephanodiscus		Algae
ASV10033	k__Eukaryota	p__Arthropoda	c__Arachnida	o__Araneae				other
ASV10035	k__Eukaryota	p__Discosea						Zooplankton
ASV10036	k__Eukaryota	p__Rhodophyta	c__Bangiophyceae	o__Bangiales	f__Bangiaceae	g__Neoporphyra	s__Neoporphyra haitanensis	Algae
ASV10037	Unassigned							Unassigned
ASV10038	k__Eukaryota	p__Discosea	c__unclassified Discosea class	o__Longamoebia	f__Acanthamoebidae	g__Acanthamoeba		Zooplankton
ASV10039	Unassigned							Unassigned
ASV1004	k__Eukaryota	p__Arthropoda						other
ASV10040	k__Eukaryota	p__Bacillariophyta	c__Coscinodiscophyceae	o__Thalassiosirales	f__Skeletonemataceae	g__Skeletonema	s__Skeletonema costatum	Algae
ASV10041	k__Eukaryota	p__Discosea	c__unclassified Discosea class	o__Longamoebia	f__Acanthamoebidae	g__Acanthamoeba	s__Acanthamoeba sp.	Zooplankton
ASV10042	k__Eukaryota	p__Discosea	c__Flabellinia	o__unclassified Flabellinia order	f__Vannellidae	g__Paravannella	s__Paravannella minima	Zooplankton
ASV10043	k__Eukaryota	p__Cnidaria	c__Hydrozoa	o__Anthoathecata	f__Zancleidae	g__Zanclea	s__Zanclea implexa	Zooplankton
ASV10044	k__Eukaryota	p__Discosea	c__Flabellinia	o__Dactylopodida	f__Vexilliferidae	g__Pseudoparamoeba	s__Pseudoparamoeba pagei	Zooplankton
ASV10045	k__Eukaryota	p__Rhodophyta	c__Florideophyceae	o__Ceramiales	f__Rhodomelaceae			Algae
ASV10046	k__Eukaryota	p__Evosea	c__unclassified Evosea class	o__unclassified Evosea order	f__unclassified Evosea family	g__Squamamoeba	s__Squamamoeba japonica	Zooplankton
ASV10047	Unassigned							Unassigned
ASV10048	k__Eukaryota	p__Chlorophyta	c__Trebouxiophyceae	o__Chlorellales	f__Chlorellaceae	g__Micractinium		Algae
ASV1005	k__Eukaryota	p__Oomycota	c__unclassified Oomycota class	o__Saprolegniales	f__Saprolegniaceae			Fungi
ASV10050	k__Eukaryota	p__Discosea	c__Flabellinia	o__Dactylopodida	f__Paramoebidae	g__Korotnevella	s__Korotnevella limbata	Zooplankton
ASV10051	k__Eukaryota	p__Basidiomycota	c__Malasseziomycetes	o__Malasseziales	f__Malasseziaceae	g__Malassezia	s__Malassezia sympodialis	Fungi
ASV10052	k__Eukaryota	p__Bacillariophyta	c__Coscinodiscophyceae	o__Thalassiosirales	f__Skeletonemataceae	g__Skeletonema		Algae
ASV10053	k__Eukaryota	p__Bacillariophyta	c__Coscinodiscophyceae	o__Thalassiosirales	f__Stephanodiscaceae	g__Stephanodiscus		Algae
ASV10054	Unassigned							Unassigned
ASV10055	k__Eukaryota	p__Basidiomycota	c__Agaricomycetes	o__Agaricales	f__Psathyrellaceae	g__Coprinellus	s__Coprinellus micaceus	Fungi
ASV10056	k__Eukaryota	p__unclassified Eukaryota phylum	c__Raphidophyceae	o__unclassified Raphidophyceae order	f__unclassified Raphidophyceae family	g__Haramonas	s__Haramonas dimorpha	Algae
ASV10057	k__Eukaryota	p__Bacillariophyta	c__Coscinodiscophyceae	o__Thalassiosirales	f__Stephanodiscaceae	g__Stephanodiscus		Algae
ASV10058	k__Eukaryota	p__Porifera	c__Demospongiae	o__Axinellida	f__Raspailiidae	g__Hymeraphia	s__Hymeraphia stellifera	Zoobenthos
ASV10059	k__Eukaryota	p__Bacillariophyta	c__Coscinodiscophyceae	o__Thalassiosirales	f__Stephanodiscaceae	g__Stephanodiscus		Algae
ASV1006	k__Eukaryota	p__unclassified Eukaryota phylum	c__Phaeophyceae	o__Ectocarpales	f__Chordariaceae	g__Laminarionema	s__Laminarionema elsbetiae	Algae
ASV10060	k__Eukaryota	p__Arthropoda	c__Hexanauplia	o__Calanoida	f__Pseudodiaptomidae	g__Pseudodiaptomus	s__Pseudodiaptomus forbesi	Zooplankton
ASV10061	Unassigned							Unassigned
ASV10062	k__Eukaryota	p__Discosea	c__Flabellinia	o__Dactylopodida	f__Paramoebidae	g__Paramoeba	s__Paramoeba perurans	Zooplankton
ASV10063	k__Eukaryota	p__Cnidaria	c__Hydrozoa	o__Anthoathecata	f__Zancleidae	g__Zanclea	s__Zanclea implexa	Zooplankton
ASV10064	Unassigned							Unassigned
ASV10065	k__Eukaryota	p__Bacillariophyta	c__Bacillariophyceae	o__Naviculales	f__Sellaphoraceae	g__Sellaphora	s__Sellaphora seminulum	Algae
ASV10066	Unassigned							Unassigned
ASV10067	Unassigned							Unassigned
ASV10068	k__Eukaryota	p__Bacillariophyta	c__Coscinodiscophyceae	o__Thalassiosirales	f__Stephanodiscaceae	g__Stephanodiscus		Algae
ASV10069	k__Eukaryota	p__Arthropoda	c__Insecta					other
ASV1007	k__Eukaryota	p__Bacillariophyta	c__Coscinodiscophyceae	o__Thalassiosirales	f__Stephanodiscaceae	g__Cyclotella	s__Cyclotella cryptica	Algae
ASV10070	k__Eukaryota	p__Discosea						Zooplankton
ASV10071	Unassigned							Unassigned
ASV10073	k__Eukaryota	p__Discosea						Zooplankton
ASV10074	k__Eukaryota	p__unclassified Eukaryota phylum	c__unclassified Eukaryota class	o__Jakobida	f__Andaluciidae	g__Andalucia	s__Andalucia godoyi	Zooplankton
ASV10075	k__Eukaryota	p__Oomycota	c__unclassified Oomycota class	o__Peronosporales	f__Peronosporaceae	g__Phytophthora		Fungi
ASV10076	k__Eukaryota	p__Arthropoda						other
ASV10077	k__Eukaryota	p__Chlorophyta	c__Trebouxiophyceae	o__Chlorellales	f__Chlorellaceae	g__unclassified Chlorellaceae genus	s__Chlorellaceae sp. 311 I	Algae
ASV10079	Unassigned							Unassigned
ASV1008	k__Eukaryota	p__Arthropoda	c__Insecta	o__Diptera	f__Culicidae	g__Anopheles	s__Anopheles subpictus	Zoobenthos
ASV10080	k__Eukaryota							Eukaryota
ASV10081	Unassigned							Unassigned
ASV10082	Unassigned							Unassigned
ASV10083	k__Eukaryota	p__Bacillariophyta	c__Coscinodiscophyceae	o__Thalassiosirales				Algae
ASV10084	k__Eukaryota	p__Discosea	c__Flabellinia	o__Dactylopodida	f__Paramoebidae	g__Korotnevella		Zooplankton
ASV10086	k__Eukaryota	p__Arthropoda	c__Insecta	o__Neuroptera	f__Myrmeleontidae	g__Jaffuelia	s__Jaffuelia chilensis	Zoobenthos
ASV10087	k__Eukaryota	p__Ascomycota	c__Dothideomycetes	o__Pleosporales				Fungi
ASV10088	k__Eukaryota	p__Discosea	c__Flabellinia	o__unclassified Flabellinia order	f__Vannellidae	g__Paravannella	s__Paravannella minima	Zooplankton
ASV10089	k__Eukaryota	p__Bacillariophyta	c__Coscinodiscophyceae	o__Melosirales	f__Melosiraceae	g__Melosira	s__Melosira varians	Algae
ASV1009	k__Eukaryota	p__Cnidaria	c__Hydrozoa	o__Anthoathecata	f__Rathkeidae	g__Rathkea	s__Rathkea octopunctata	Zooplankton
ASV10090	k__Eukaryota	p__Bacillariophyta	c__Coscinodiscophyceae	o__Thalassiosirales	f__Stephanodiscaceae	g__Stephanodiscus		Algae
ASV10092	k__Eukaryota	p__Basidiomycota	c__Agaricomycetes	o__Agaricales	f__Psathyrellaceae	g__Psathyrella	s__Psathyrella cf. hydrophila TRTC155552	Fungi
ASV10093	k__Eukaryota	p__unclassified Eukaryota phylum	c__Eustigmatophyceae	o__Goniochloridales	f__unclassified Goniochloridales family	g__Trachydiscus	s__Trachydiscus minutus	Algae
ASV10094	k__Eukaryota	p__Bacillariophyta	c__Coscinodiscophyceae	o__Melosirales	f__Stephanopyxidaceae	g__Stephanopyxis	s__Stephanopyxis turris	Algae
ASV10095	k__Eukaryota	p__Arthropoda	c__Insecta	o__Diptera				Zoobenthos
ASV10096	k__Eukaryota	p__Arthropoda	c__Branchiopoda	o__Diplostraca	f__Macrotrichidae	g__Macrothrix	s__Macrothrix sp. HE-364	Zooplankton
ASV10097	k__Eukaryota	p__Bacillariophyta	c__Coscinodiscophyceae	o__Thalassiosirales	f__Skeletonemataceae	g__Skeletonema		Algae
ASV10098	k__Eukaryota	p__Rhodophyta	c__Florideophyceae					Algae
ASV10099	k__Eukaryota	p__Bacillariophyta	c__Coscinodiscophyceae	o__Thalassiosirales				Algae
ASV101	k__Eukaryota	p__unclassified Eukaryota phylum	c__Pelagophyceae	o__Pelagomonadales	f__unclassified Pelagomonadales family	g__Aureococcus	s__Aureococcus anophagefferens	Algae
ASV1010	Unassigned							Unassigned
ASV10100	Unassigned							Unassigned
ASV10102	k__Eukaryota	p__Bacillariophyta	c__Coscinodiscophyceae	o__Thalassiosirales	f__Stephanodiscaceae	g__Stephanodiscus		Algae
ASV10103	k__Eukaryota	p__Ascomycota	c__Sordariomycetes					Fungi
ASV10104	k__Eukaryota	p__Chordata	c__Mammalia	o__Artiodactyla	f__Bovidae	g__Ovis	s__Ovis aries	other
ASV10105	Unassigned							Unassigned
ASV10106	k__Eukaryota	p__Discosea	c__Flabellinia	o__Dactylopodida	f__Vexilliferidae	g__Vexillifera	s__Vexillifera sp. AKu-2020a	Zooplankton
ASV10107	k__Eukaryota	p__unclassified Eukaryota phylum	c__Chrysophyceae	o__unclassified Chrysophyceae order				Algae
ASV10108	Unassigned							Unassigned
ASV10109	k__Eukaryota	p__Oomycota	c__unclassified Oomycota class					Fungi
ASV1011	k__Eukaryota	p__unclassified Eukaryota phylum	c__unclassified Eukaryota class	o__unclassified Eukaryota order	f__unclassified Eukaryota family	g__unclassified Eukaryota genus	s__Amoebozoa sp.	Zooplankton
ASV10110	k__Eukaryota	p__Basidiomycota	c__Agaricomycetes	o__Polyporales	f__Polyporaceae	g__Trametes	s__Trametes villosa	Fungi
ASV10112	k__Eukaryota	p__Cnidaria	c__Hydrozoa	o__Anthoathecata	f__Oceaniidae	g__Turritopsis	s__Turritopsis chevalense	Zooplankton
ASV10115	k__Eukaryota	p__Arthropoda	c__Insecta	o__Lepidoptera	f__Noctuidae	g__Agrotis	s__Agrotis vetusta	Zoobenthos
ASV10116	k__Eukaryota	p__Oomycota	c__unclassified Oomycota class	o__Peronosporales	f__Peronosporaceae	g__Phytophthora	s__Phytophthora castaneae	Fungi
ASV10117	k__Eukaryota	p__Cnidaria						Zooplankton
ASV10118	k__Eukaryota	p__Discosea	c__unclassified Discosea class	o__Longamoebia	f__Acanthamoebidae	g__Acanthamoeba	s__Acanthamoeba sp.	Zooplankton
ASV1012	Unassigned							Unassigned
ASV10120	k__Eukaryota	p__Bacillariophyta	c__Coscinodiscophyceae	o__Melosirales	f__Melosiraceae	g__Melosira	s__Melosira ambiqua	Algae
ASV10121	k__Eukaryota	p__Mollusca	c__Gastropoda	o__unclassified Gastropoda order	f__Planorbidae	g__Bulinus	s__Bulinus tropicus	Zoobenthos
ASV10122	k__Eukaryota	p__Oomycota	c__unclassified Oomycota class	o__Pythiales	f__Pythiaceae	g__Pythium		Fungi
ASV10123	k__Eukaryota	p__Cnidaria	c__Hydrozoa	o__Anthoathecata	f__Rathkeidae	g__Rathkea	s__Rathkea octopunctata	Zooplankton
ASV10124	k__Eukaryota	p__Oomycota	c__unclassified Oomycota class	o__Peronosporales	f__Peronosporaceae	g__Phytophthora		Fungi
ASV10125	k__Eukaryota	p__Discosea	c__unclassified Discosea class	o__Longamoebia	f__Acanthamoebidae	g__Acanthamoeba	s__Acanthamoeba sp.	Zooplankton
ASV10126	k__Eukaryota	p__Bacillariophyta	c__Coscinodiscophyceae	o__Thalassiosirales	f__Stephanodiscaceae	g__Cyclostephanos	s__Cyclostephanos dubius	Algae
ASV10127	k__Eukaryota	p__Rhodophyta	c__Bangiophyceae	o__Bangiales	f__Bangiaceae	g__Neoporphyra	s__Neoporphyra haitanensis	Algae
ASV10128	k__Eukaryota	p__Tubulinea	c__Elardia	o__Arcellinida	f__Netzeliidae			Zooplankton
ASV10129	Unassigned							Unassigned
ASV1013	k__Eukaryota	p__Arthropoda	c__Insecta	o__Coleoptera	f__Zopheridae	g__Colydium	s__Colydium elongatum	Zoobenthos
ASV10130	Unassigned							Unassigned
ASV10131	Unassigned							Unassigned
ASV10133	k__Eukaryota	p__Cnidaria	c__Hydrozoa	o__Leptothecata	f__Obeliidae	g__Obelia		Zooplankton
ASV10134	Unassigned							Unassigned
ASV10135	k__Eukaryota	p__Bacillariophyta	c__Coscinodiscophyceae	o__Thalassiosirales	f__Stephanodiscaceae	g__Stephanodiscus		Algae
ASV10136	k__Eukaryota	p__Mucoromycota	c__Mucoromycetes	o__Mucorales	f__Lichtheimiaceae	g__Lichtheimia		Fungi
ASV10138	k__Eukaryota	p__Bacillariophyta	c__Coscinodiscophyceae	o__Thalassiosirales				Algae
ASV10139	k__Eukaryota	p__Bacillariophyta	c__Coscinodiscophyceae	o__Thalassiosirales	f__Stephanodiscaceae	g__Stephanodiscus		Algae
ASV10140	k__Eukaryota	p__Cnidaria	c__Hydrozoa	o__Leptothecata	f__Aglaopheniidae	g__Aglaophenia		Zooplankton
ASV10141	k__Eukaryota	p__Oomycota	c__unclassified Oomycota class	o__Peronosporales	f__Peronosporaceae	g__Peronospora	s__Peronospora violacea	Fungi
ASV10142	k__Eukaryota	p__Arthropoda	c__Insecta					other
ASV10144	k__Eukaryota	p__Oomycota	c__unclassified Oomycota class	o__Peronosporales	f__Peronosporaceae	g__Phytophthora		Fungi
ASV10145	k__Eukaryota	p__Mollusca	c__Gastropoda	o__Littorinimorpha	f__Hydrobiidae	g__Pyrgulopsis		Zoobenthos
ASV10146	Unassigned							Unassigned
ASV10147	k__Eukaryota	p__Rhodophyta	c__Bangiophyceae	o__Bangiales	f__Bangiaceae	g__Neoporphyra	s__Neoporphyra haitanensis	Algae
ASV10148	k__Eukaryota	p__Mollusca	c__Gastropoda	o__Architaenioglossa	f__Viviparidae			Zoobenthos
ASV10149	k__Eukaryota	p__Discosea	c__unclassified Discosea class	o__Longamoebia	f__Acanthamoebidae	g__Acanthamoeba		Zooplankton
ASV1015	k__Eukaryota							Eukaryota
ASV10150	Unassigned							Unassigned
ASV10151	k__Eukaryota	p__Bacillariophyta	c__Coscinodiscophyceae	o__Thalassiosirales	f__Stephanodiscaceae	g__Cyclostephanos	s__Cyclostephanos dubius	Algae
ASV10152	k__Eukaryota	p__Discosea	c__unclassified Discosea class	o__Longamoebia	f__Acanthamoebidae	g__Acanthamoeba		Zooplankton
ASV10153	k__Eukaryota	p__Arthropoda	c__Insecta	o__Diptera				Zoobenthos
ASV10154	k__Eukaryota	p__Arthropoda	c__Insecta	o__Diptera	f__Keroplatidae			Zoobenthos
ASV10155	k__Eukaryota	p__Discosea	c__Flabellinia	o__Dactylopodida	f__Paramoebidae	g__Paramoeba		Zooplankton
ASV10156	k__Eukaryota	p__Discosea	c__Flabellinia	o__Dactylopodida	f__Vexilliferidae	g__Vexillifera	s__Vexillifera sp. AKu-2020a	Zooplankton
ASV10157	Unassigned							Unassigned
ASV10159	k__Eukaryota	p__Arthropoda						other
ASV1016	k__Eukaryota	p__Cnidaria	c__Hydrozoa	o__Leptothecata	f__Obeliidae	g__Obelia		Zooplankton
ASV10160	Unassigned							Unassigned
ASV10162	k__Eukaryota	p__Discosea	c__Flabellinia	o__Dactylopodida	f__Vexilliferidae	g__Pseudoparamoeba	s__Pseudoparamoeba pagei	Zooplankton
ASV10163	k__Eukaryota	p__Bacillariophyta	c__Coscinodiscophyceae	o__Thalassiosirales	f__Stephanodiscaceae	g__Stephanodiscus		Algae
ASV10164	k__Eukaryota	p__Arthropoda						other
ASV10165	Unassigned							Unassigned
ASV10166	k__Eukaryota	p__Rhodophyta	c__Florideophyceae					Algae
ASV10167	k__Eukaryota	p__Chlorophyta	c__Chlorophyceae	o__Sphaeropleales	f__Scenedesmaceae	g__Scenedesmus	s__Scenedesmus quadricauda	Algae
ASV10168	k__Eukaryota	p__Chlorophyta	c__Trebouxiophyceae	o__Chlorellales	f__Chlorellaceae	g__Nannochloris	s__Nannochloris sp. MBTD-CMFRI-S048	Algae
ASV10169	k__Eukaryota	p__Oomycota	c__unclassified Oomycota class	o__Peronosporales	f__Peronosporaceae	g__Phytophthora		Fungi
ASV1017	k__Eukaryota	p__Bacillariophyta	c__Coscinodiscophyceae	o__Thalassiosirales				Algae
ASV10170	k__Eukaryota	p__Basidiomycota	c__Agaricomycetes	o__Agaricales				Fungi
ASV10172	k__Eukaryota	p__unclassified Eukaryota phylum	c__Raphidophyceae	o__Chattonellales	f__Chattonellaceae	g__Chattonella	s__Chattonella marina	Algae
ASV10173	k__Eukaryota	p__Oomycota	c__unclassified Oomycota class	o__Peronosporales	f__Peronosporaceae	g__Peronospora	s__Peronospora violacea	Fungi
ASV10174	k__Eukaryota	p__Arthropoda	c__Insecta	o__Lepidoptera				Zoobenthos
ASV10175	k__Eukaryota	p__Bacillariophyta	c__Coscinodiscophyceae	o__Thalassiosirales				Algae
ASV10176	Unassigned							Unassigned
ASV10177	k__Eukaryota	p__Discosea						Zooplankton
ASV10178	k__Eukaryota	p__Cnidaria	c__Hydrozoa	o__Anthoathecata	f__Corynidae	g__Sarsia	s__Sarsia tubulosa	Zooplankton
ASV10179	k__Eukaryota	p__Mollusca	c__Gastropoda	o__unclassified Gastropoda order	f__Planorbidae	g__Armiger	s__Armiger crista	Zoobenthos
ASV1018	Unassigned							Unassigned
ASV10181	k__Eukaryota	p__unclassified Eukaryota phylum	c__Chrysophyceae	o__unclassified Chrysophyceae order				Algae
ASV10182	k__Eukaryota	p__Arthropoda	c__Insecta	o__Diptera	f__Chironomidae	g__Dicrotendipes	s__Dicrotendipes nervosus	Zoobenthos
ASV10183	k__Eukaryota	p__Bacillariophyta	c__Bacillariophyceae	o__Bacillariales	f__Bacillariaceae	g__Nitzschia	s__Nitzschia palea	Algae
ASV10184	k__Eukaryota	p__Rhodophyta	c__Florideophyceae					Algae
ASV10185	k__Eukaryota	p__Oomycota	c__unclassified Oomycota class	o__Peronosporales	f__Peronosporaceae	g__Phytophthora		Fungi
ASV10186	Unassigned							Unassigned
ASV10187	Unassigned							Unassigned
ASV10188	k__Eukaryota	p__Arthropoda	c__Insecta					other
ASV10189	k__Eukaryota	p__Arthropoda	c__Hexanauplia	o__Calanoida	f__Pseudodiaptomidae	g__Pseudodiaptomus	s__Pseudodiaptomus forbesi	Zooplankton
ASV1019	Unassigned							Unassigned
ASV10190	k__Eukaryota	p__Discosea	c__Flabellinia	o__Dactylopodida	f__Vexilliferidae	g__Vexillifera	s__Vexillifera bacillipedes	Zooplankton
ASV10191	k__Eukaryota	p__Arthropoda	c__Branchiopoda	o__Diplostraca	f__Macrotrichidae	g__Macrothrix	s__Macrothrix sp. HE-364	Zooplankton
ASV10192	k__Eukaryota	p__Arthropoda	c__Insecta	o__Diptera	f__Lonchaeidae	g__Lonchaea		Zoobenthos
ASV10193	Unassigned							Unassigned
ASV10194	k__Eukaryota	p__Bacillariophyta	c__Bacillariophyceae	o__Naviculales	f__Pinnulariaceae	g__Pinnularia		Algae
ASV10195	k__Eukaryota	p__Oomycota	c__unclassified Oomycota class	o__Peronosporales	f__Peronosporaceae	g__Phytophthora		Fungi
ASV10196	Unassigned							Unassigned
ASV10197	k__Eukaryota	p__Discosea	c__Flabellinia	o__Dactylopodida	f__Paramoebidae	g__Korotnevella	s__Korotnevella limbata	Zooplankton
ASV10198	k__Eukaryota	p__Rhodophyta	c__Florideophyceae					Algae
ASV10199	Unassigned							Unassigned
ASV102	k__Eukaryota	p__Rhodophyta	c__Bangiophyceae	o__Bangiales	f__Bangiaceae	g__Neoporphyra	s__Neoporphyra haitanensis	Algae
ASV1020	k__Eukaryota	p__Arthropoda	c__Branchiopoda	o__Diplostraca	f__Macrotrichidae	g__Macrothrix	s__Macrothrix sp. HE-364	Zooplankton
ASV10200	k__Eukaryota	p__Bacillariophyta	c__Coscinodiscophyceae	o__Thalassiosirales	f__Stephanodiscaceae	g__Stephanodiscus		Algae
ASV10201	k__Eukaryota	p__Oomycota	c__unclassified Oomycota class	o__Pythiales	f__Pythiaceae	g__Salispina	s__Salispina spinosa	Fungi
ASV10202	k__Eukaryota	p__Bacillariophyta						Algae
ASV10203	Unassigned							Unassigned
ASV10204	k__Eukaryota	p__Bacillariophyta	c__Coscinodiscophyceae	o__Thalassiosirales	f__Stephanodiscaceae	g__Stephanodiscus		Algae
ASV10205	k__Eukaryota	p__Arthropoda	c__Insecta					other
ASV10206	Unassigned							Unassigned
ASV10207	k__Eukaryota	p__Mollusca	c__Gastropoda	o__unclassified Gastropoda order	f__Planorbidae	g__Glyptophysa	s__Glyptophysa sp. 2 PGA-2018	Zoobenthos
ASV10208	Unassigned							Unassigned
ASV10209	k__Eukaryota	p__Bacillariophyta	c__Coscinodiscophyceae	o__Thalassiosirales	f__Skeletonemataceae	g__Skeletonema		Algae
ASV1021	k__Eukaryota							Eukaryota
ASV10210	k__Eukaryota	p__Arthropoda	c__Insecta	o__Lepidoptera				Zoobenthos
ASV10211	Unassigned							Unassigned
ASV10214	Unassigned							Unassigned
ASV10215	Unassigned							Unassigned
ASV10216	k__Eukaryota	p__Discosea	c__Flabellinia	o__Dactylopodida	f__Vexilliferidae	g__Vexillifera		Zooplankton
ASV10217	k__Eukaryota	p__Arthropoda	c__Hexanauplia	o__Calanoida	f__Pseudodiaptomidae	g__Pseudodiaptomus	s__Pseudodiaptomus forbesi	Zooplankton
ASV10218	k__Eukaryota	p__Ascomycota	c__Sordariomycetes	o__Hypocreales	f__Cordycipitaceae			Fungi
ASV10219	k__Eukaryota	p__Basidiomycota	c__Agaricomycetes	o__Agaricales	f__Amanitaceae	g__Amanita	s__Amanita rubescens	Fungi
ASV1022	k__Eukaryota	p__Bacillariophyta	c__Coscinodiscophyceae	o__Thalassiosirales				Algae
ASV10220	k__Eukaryota	p__Bacillariophyta	c__Coscinodiscophyceae	o__Thalassiosirales	f__Stephanodiscaceae	g__Stephanodiscus		Algae
ASV10221	Unassigned							Unassigned
ASV10222	Unassigned							Unassigned
ASV10223	Unassigned							Unassigned
ASV10224	k__Eukaryota	p__Rhodophyta	c__Bangiophyceae	o__Bangiales	f__Bangiaceae	g__Neoporphyra	s__Neoporphyra haitanensis	Algae
ASV10225	Unassigned							Unassigned
ASV10226	k__Eukaryota	p__Bacillariophyta	c__Coscinodiscophyceae	o__Thalassiosirales	f__Skeletonemataceae	g__Skeletonema		Algae
ASV10227	Unassigned							Unassigned
ASV10228	k__Eukaryota	p__Bacillariophyta	c__Coscinodiscophyceae	o__Thalassiosirales	f__Stephanodiscaceae	g__Cyclostephanos		Algae
ASV10229	k__Eukaryota	p__Chlorophyta	c__Trebouxiophyceae	o__Chlorellales	f__Chlorellaceae	g__unclassified Chlorellaceae genus	s__Chlorellaceae sp. 311 I	Algae
ASV1023	k__Eukaryota	p__Arthropoda	c__Insecta	o__Lepidoptera	f__Noctuidae			Zoobenthos
ASV10231	k__Eukaryota	p__Oomycota	c__unclassified Oomycota class	o__Peronosporales	f__Peronosporaceae	g__Phytophthora		Fungi
ASV10232	k__Eukaryota	p__Arthropoda	c__Insecta					other
ASV10233	k__Eukaryota	p__Arthropoda	c__Insecta	o__Diptera	f__Phoridae	g__unclassified Phoridae genus	s__Phoridae sp.	Zoobenthos
ASV10234	k__Eukaryota	p__Chlorophyta	c__Trebouxiophyceae	o__Chlorellales	f__Chlorellaceae	g__Nannochloris	s__Nannochloris sp. MBTD-CMFRI-S048	Algae
ASV10235	Unassigned							Unassigned
ASV10236	Unassigned							Unassigned
ASV10237	k__Eukaryota	p__Haptophyta	c__unclassified Haptophyta class	o__Prymnesiales	f__Chrysochromulinaceae	g__Chrysochromulina	s__Chrysochromulina parva	Algae
ASV10238	k__Eukaryota							Eukaryota
ASV10239	k__Eukaryota	p__Bacillariophyta	c__Coscinodiscophyceae	o__Thalassiosirales	f__Stephanodiscaceae			Algae
ASV1024	k__Eukaryota	p__Discosea	c__unclassified Discosea class	o__Longamoebia	f__Acanthamoebidae	g__Acanthamoeba	s__Acanthamoeba sp.	Zooplankton
ASV10240	Unassigned							Unassigned
ASV10241	k__Eukaryota	p__Bacillariophyta	c__Bacillariophyceae	o__Bacillariales	f__Bacillariaceae	g__Nitzschia	s__Nitzschia palea	Algae
ASV10242	Unassigned							Unassigned
ASV10243	k__Eukaryota	p__unclassified Eukaryota phylum	c__Eustigmatophyceae	o__Eustigmatales	f__Monodopsidaceae	g__Nannochloropsis	s__Nannochloropsis oceanica	Algae
ASV10244	k__Eukaryota	p__Basidiomycota	c__Agaricomycetes	o__Boletales	f__Boletaceae	g__Tylopilus	s__Tylopilus plumbeoviolaceoides	Fungi
ASV10245	k__Eukaryota	p__Bacillariophyta	c__Coscinodiscophyceae	o__Melosirales				Algae
ASV10246	k__Eukaryota	p__Arthropoda	c__Insecta	o__Diptera				Zoobenthos
ASV10247	k__Eukaryota	p__Basidiomycota	c__Agaricomycetes	o__Agaricales	f__Agaricaceae	g__Macrolepiota	s__Macrolepiota fuliginosa	Fungi
ASV10248	k__Eukaryota	p__Discosea	c__unclassified Discosea class	o__Longamoebia	f__Acanthamoebidae	g__Acanthamoeba		Zooplankton
ASV1025	k__Eukaryota	p__Oomycota	c__unclassified Oomycota class	o__Peronosporales	f__Peronosporaceae	g__Phytophthora		Fungi
ASV10250	Unassigned							Unassigned
ASV10251	k__Eukaryota	p__unclassified Eukaryota phylum	c__Chrysophyceae	o__unclassified Chrysophyceae order				Algae
ASV10252	k__Eukaryota	p__Arthropoda	c__Insecta	o__Lepidoptera	f__Geometridae	g__Chlorochlamys	s__Chlorochlamys chloroleucaria	Zoobenthos
ASV10253	k__Eukaryota	p__Arthropoda	c__Hexanauplia	o__Calanoida	f__Pseudodiaptomidae	g__Pseudodiaptomus	s__Pseudodiaptomus forbesi	Zooplankton
ASV10254	Unassigned							Unassigned
ASV10255	k__Eukaryota	p__Discosea	c__Flabellinia	o__Dactylopodida	f__Paramoebidae	g__Korotnevella	s__Korotnevella novazelandica	Zooplankton
ASV10256	k__Eukaryota	p__Bacillariophyta	c__Coscinodiscophyceae	o__Thalassiosirales	f__Stephanodiscaceae	g__Cyclotella	s__Cyclotella cryptica	Algae
ASV10257	k__Eukaryota	p__Discosea	c__unclassified Discosea class	o__Longamoebia	f__Acanthamoebidae	g__Acanthamoeba		Zooplankton
ASV10258	k__Eukaryota	p__Arthropoda	c__Arachnida	o__Araneae				other
ASV1026	k__Eukaryota	p__Rhodophyta	c__Florideophyceae	o__Ceramiales				Algae
ASV10261	Unassigned							Unassigned
ASV10262	k__Eukaryota	p__Discosea	c__unclassified Discosea class	o__Longamoebia	f__Acanthamoebidae	g__Acanthamoeba	s__Acanthamoeba sp.	Zooplankton
ASV10263	k__Eukaryota	p__Oomycota	c__unclassified Oomycota class					Fungi
ASV10264	k__Eukaryota	p__Chlorophyta	c__Trebouxiophyceae	o__Chlorellales	f__Chlorellaceae			Algae
ASV10265	k__Eukaryota	p__Cnidaria	c__Hydrozoa					Zooplankton
ASV10266	k__Eukaryota	p__Oomycota	c__unclassified Oomycota class	o__Pythiales	f__Pythiaceae			Fungi
ASV10268	k__Eukaryota	p__Bacillariophyta	c__Coscinodiscophyceae	o__Thalassiosirales	f__Stephanodiscaceae	g__Stephanodiscus		Algae
ASV10269	Unassigned							Unassigned
ASV1027	k__Eukaryota	p__Oomycota	c__unclassified Oomycota class	o__Pythiales	f__Pythiaceae			Fungi
ASV10270	Unassigned							Unassigned
ASV10271	k__Eukaryota	p__Bacillariophyta	c__Coscinodiscophyceae	o__Thalassiosirales				Algae
ASV10273	Unassigned							Unassigned
ASV10275	Unassigned							Unassigned
ASV10276	k__Eukaryota	p__Bacillariophyta	c__Coscinodiscophyceae	o__Thalassiosirales	f__Stephanodiscaceae			Algae
ASV10277	k__Eukaryota	p__Bacillariophyta	c__Coscinodiscophyceae	o__Thalassiosirales				Algae
ASV10278	k__Eukaryota	p__Ascomycota	c__Sordariomycetes	o__Hypocreales	f__Nectriaceae	g__Fusarium	s__Fusarium babinda	Fungi
ASV10279	Unassigned							Unassigned
ASV1028	k__Eukaryota							Eukaryota
ASV10280	k__Eukaryota	p__Discosea	c__unclassified Discosea class	o__Longamoebia	f__Acanthamoebidae	g__Acanthamoeba	s__Acanthamoeba comandoni	Zooplankton
ASV10281	Unassigned							Unassigned
ASV10282	k__Eukaryota	p__Bacillariophyta	c__Coscinodiscophyceae	o__Thalassiosirales	f__Stephanodiscaceae			Algae
ASV10283	k__Eukaryota	p__Bacillariophyta	c__Coscinodiscophyceae	o__Thalassiosirales	f__Stephanodiscaceae	g__Stephanodiscus		Algae
ASV10285	k__Eukaryota	p__Basidiomycota	c__Agaricomycetes	o__Agaricales				Fungi
ASV10286	k__Eukaryota	p__Mollusca	c__Gastropoda	o__Architaenioglossa	f__Viviparidae	g__Rivularia	s__Rivularia auriculata	Zoobenthos
ASV10287	k__Eukaryota							Eukaryota
ASV10288	k__Eukaryota	p__Bacillariophyta	c__Coscinodiscophyceae	o__Thalassiosirales	f__Stephanodiscaceae	g__Stephanodiscus		Algae
ASV10289	k__Eukaryota	p__Cnidaria	c__Hydrozoa	o__Leptothecata	f__Obeliidae	g__Obelia	s__Obelia geniculata	Zooplankton
ASV1029	k__Eukaryota	p__Bacillariophyta	c__Bacillariophyceae	o__Naviculales	f__Pinnulariaceae	g__Pinnularia	s__Pinnularia sp.	Algae
ASV10290	k__Eukaryota							Eukaryota
ASV10292	Unassigned							Unassigned
ASV10293	k__Eukaryota	p__Basidiomycota	c__Agaricomycetes					Fungi
ASV10294	k__Eukaryota	p__Porifera	c__Demospongiae					Zoobenthos
ASV10295	k__Eukaryota	p__Bacillariophyta	c__Coscinodiscophyceae	o__Thalassiosirales				Algae
ASV10297	k__Eukaryota	p__unclassified Eukaryota phylum	c__Chrysophyceae	o__Chromulinales	f__Chromulinaceae	g__Pedospumella		Algae
ASV10298	k__Eukaryota	p__Oomycota	c__unclassified Oomycota class					Fungi
ASV10299	k__Eukaryota	p__Bacillariophyta	c__Coscinodiscophyceae	o__Thalassiosirales				Algae
ASV103	k__Eukaryota	p__Rhodophyta	c__Florideophyceae					Algae
ASV1030	k__Eukaryota	p__Arthropoda	c__Insecta					other
ASV10300	k__Eukaryota	p__Mollusca	c__Gastropoda	o__Stylommatophora	f__Ariophantidae	g__Macrochlamys	s__Macrochlamys caverna	Zoobenthos
ASV10301	k__Eukaryota	p__Tubulinea	c__Elardia	o__Arcellinida	f__Netzeliidae	g__Cucurbitella	s__Cucurbitella mespiliformis	Zooplankton
ASV10302	k__Eukaryota	p__Arthropoda	c__Insecta	o__Lepidoptera	f__Nepticulidae	g__Stigmella	s__Stigmella anomalella	Zoobenthos
ASV10304	Unassigned							Unassigned
ASV10305	k__Eukaryota	p__Arthropoda	c__Insecta					other
ASV10306	k__Eukaryota	p__Arthropoda	c__Hexanauplia	o__Calanoida	f__Pseudodiaptomidae	g__Pseudodiaptomus	s__Pseudodiaptomus forbesi	Zooplankton
ASV10307	Unassigned							Unassigned
ASV10308	k__Eukaryota	p__Bacillariophyta	c__Coscinodiscophyceae	o__Thalassiosirales	f__Stephanodiscaceae	g__Stephanodiscus		Algae
ASV10309	k__Eukaryota	p__Cnidaria	c__Hydrozoa	o__Leptothecata	f__Obeliidae	g__Obelia	s__Obelia sp. MZUSP 3356	Zooplankton
ASV1031	k__Eukaryota	p__Bacillariophyta	c__Bacillariophyceae	o__Naviculales	f__Naviculaceae	g__Mayamaea	s__Mayamaea permitis	Algae
ASV10310	k__Eukaryota	p__Bacillariophyta	c__Coscinodiscophyceae	o__Thalassiosirales				Algae
ASV10311	k__Eukaryota	p__Bacillariophyta	c__Coscinodiscophyceae	o__Thalassiosirales	f__Stephanodiscaceae	g__Cyclotella	s__Cyclotella cryptica	Algae
ASV10312	k__Eukaryota	p__Bacillariophyta	c__Coscinodiscophyceae	o__Thalassiosirales	f__Skeletonemataceae	g__Skeletonema	s__Skeletonema costatum	Algae
ASV10313	Unassigned							Unassigned
ASV10314	k__Eukaryota	p__Oomycota	c__unclassified Oomycota class					Fungi
ASV10315	k__Eukaryota	p__Bacillariophyta	c__Coscinodiscophyceae	o__Thalassiosirales	f__Skeletonemataceae	g__Skeletonema		Algae
ASV10316	Unassigned							Unassigned
ASV10317	Unassigned							Unassigned
ASV10318	k__Eukaryota	p__Cnidaria	c__Hydrozoa					Zooplankton
ASV10319	k__Eukaryota	p__Bacillariophyta	c__Coscinodiscophyceae	o__Thalassiosirales				Algae
ASV1032	k__Eukaryota	p__Arthropoda	c__Insecta	o__Coleoptera	f__Carabidae	g__Nebria	s__Nebria ovipennis	Zoobenthos
ASV10320	Unassigned							Unassigned
ASV10321	Unassigned							Unassigned
ASV10322	k__Eukaryota	p__Bacillariophyta	c__Coscinodiscophyceae	o__Thalassiosirales	f__Stephanodiscaceae	g__Stephanodiscus		Algae
ASV10323	k__Eukaryota	p__Arthropoda	c__Insecta	o__Lepidoptera	f__Noctuidae			Zoobenthos
ASV10324	k__Eukaryota	p__Chordata	c__Mammalia	o__Artiodactyla	f__Bovidae			other
ASV10325	k__Eukaryota	p__Bacillariophyta	c__Coscinodiscophyceae	o__Thalassiosirales	f__Skeletonemataceae	g__Skeletonema		Algae
ASV10326	Unassigned							Unassigned
ASV10327	Unassigned							Unassigned
ASV10328	k__Eukaryota	p__Bacillariophyta	c__Coscinodiscophyceae	o__Thalassiosirales	f__Skeletonemataceae	g__Skeletonema	s__Skeletonema potamos	Algae
ASV10329	k__Eukaryota	p__unclassified Eukaryota phylum	c__Phaeophyceae	o__Ectocarpales	f__Scytosiphonaceae	g__Colpomenia	s__Colpomenia sp. 1WA	Algae
ASV1033	k__Eukaryota	p__Bacillariophyta	c__Coscinodiscophyceae	o__Thalassiosirales	f__Stephanodiscaceae	g__Stephanodiscus		Algae
ASV10330	k__Eukaryota	p__Haptophyta	c__unclassified Haptophyta class	o__Isochrysidales	f__Noelaerhabdaceae	g__Emiliania	s__Emiliania huxleyi	Algae
ASV10331	k__Eukaryota	p__Discosea	c__unclassified Discosea class	o__Longamoebia	f__Acanthamoebidae	g__Acanthamoeba	s__Acanthamoeba sp.	Zooplankton
ASV10332	k__Eukaryota	p__Porifera	c__Demospongiae	o__Haplosclerida				Zoobenthos
ASV10333	k__Eukaryota	p__Bacillariophyta	c__Coscinodiscophyceae	o__Melosirales	f__Melosiraceae	g__Melosira	s__Melosira ambiqua	Algae
ASV10334	k__Eukaryota	p__Cnidaria	c__Hydrozoa	o__Leptothecata	f__Obeliidae	g__Obelia	s__Obelia sp. MZUSP 3356	Zooplankton
ASV10335	k__Eukaryota	p__Ascomycota	c__Sordariomycetes	o__Hypocreales				Fungi
ASV10337	k__Eukaryota	p__Basidiomycota	c__Agaricomycetes					Fungi
ASV10338	k__Eukaryota	p__unclassified Eukaryota phylum	c__Phaeophyceae	o__Ectocarpales	f__Chordariaceae			Algae
ASV10339	k__Eukaryota	p__Discosea	c__unclassified Discosea class	o__Longamoebia	f__Acanthamoebidae	g__Acanthamoeba	s__Acanthamoeba sp.	Zooplankton
ASV1034	k__Eukaryota	p__Discosea	c__Flabellinia	o__Dactylopodida	f__Paramoebidae	g__Paramoeba	s__Paramoeba perurans	Zooplankton
ASV10340	k__Eukaryota	p__Bacillariophyta	c__Coscinodiscophyceae	o__Thalassiosirales	f__Stephanodiscaceae	g__Stephanodiscus		Algae
ASV10341	k__Eukaryota	p__Discosea						Zooplankton
ASV10343	k__Eukaryota	p__Bacillariophyta	c__Coscinodiscophyceae	o__Thalassiosirales	f__Skeletonemataceae	g__Skeletonema		Algae
ASV10344	k__Eukaryota	p__Cnidaria	c__Hydrozoa	o__Anthoathecata	f__Oceaniidae	g__Turritopsis	s__Turritopsis chevalense	Zooplankton
ASV10345	k__Eukaryota	p__Discosea	c__Flabellinia	o__Dactylopodida	f__Vexilliferidae	g__Pseudoparamoeba	s__Pseudoparamoeba microlepis	Zooplankton
ASV10346	k__Eukaryota	p__Oomycota	c__unclassified Oomycota class					Fungi
ASV10347	k__Eukaryota	p__Ascomycota	c__Sordariomycetes					Fungi
ASV10348	k__Eukaryota	p__Discosea	c__unclassified Discosea class	o__Longamoebia	f__Acanthamoebidae	g__Acanthamoeba		Zooplankton
ASV10349	k__Eukaryota	p__Discosea	c__unclassified Discosea class	o__Longamoebia	f__Acanthamoebidae	g__Acanthamoeba		Zooplankton
ASV1035	k__Eukaryota	p__Arthropoda	c__Hexanauplia	o__Calanoida	f__Pseudodiaptomidae	g__Pseudodiaptomus	s__Pseudodiaptomus forbesi	Zooplankton
ASV10350	k__Eukaryota	p__Bacillariophyta	c__Bacillariophyceae	o__Bacillariales	f__Bacillariaceae	g__Nitzschia	s__Nitzschia palea	Algae
ASV10351	k__Eukaryota	p__Chlorophyta	c__Chloropicophyceae	o__Chloropicales	f__Chloropicaceae	g__Chloropicon	s__Chloropicon mariensis	Algae
ASV10352	k__Eukaryota	p__Chlorophyta	c__Nephroselmidophyceae	o__Nephroselmidales	f__Nephroselmidaceae	g__Nephroselmis	s__Nephroselmis olivacea	Algae
ASV10353	k__Eukaryota	p__Cnidaria	c__Hydrozoa					Zooplankton
ASV10354	k__Eukaryota	p__unclassified Eukaryota phylum	c__Raphidophyceae	o__unclassified Raphidophyceae order	f__unclassified Raphidophyceae family	g__Haramonas	s__Haramonas dimorpha	Algae
ASV10355	Unassigned							Unassigned
ASV10356	k__Eukaryota	p__Bacillariophyta	c__Coscinodiscophyceae	o__Thalassiosirales	f__Stephanodiscaceae	g__Stephanodiscus		Algae
ASV10357	k__Eukaryota	p__Chordata	c__Mammalia	o__Artiodactyla	f__Bovidae	g__Capra	s__Capra hircus	other
ASV10358	k__Eukaryota	p__Bacillariophyta	c__Bacillariophyceae	o__Bacillariales	f__Bacillariaceae	g__Nitzschia	s__Nitzschia palea	Algae
ASV10359	Unassigned							Unassigned
ASV1036	k__Eukaryota	p__Discosea	c__unclassified Discosea class	o__Longamoebia	f__Acanthamoebidae	g__Acanthamoeba	s__Acanthamoeba comandoni	Zooplankton
ASV10360	k__Eukaryota	p__Rhodophyta	c__Florideophyceae	o__Ceramiales	f__Delesseriaceae	g__Martensia	s__Martensia jejuensis	Algae
ASV10361	Unassigned							Unassigned
ASV10362	k__Eukaryota	p__Ascomycota	c__Dothideomycetes	o__Cladosporiales	f__Cladosporiaceae	g__Cladosporium		Fungi
ASV10363	k__Eukaryota	p__Bacillariophyta	c__Coscinodiscophyceae	o__Thalassiosirales	f__Stephanodiscaceae	g__Stephanodiscus		Algae
ASV10364	k__Eukaryota	p__Bacillariophyta	c__Coscinodiscophyceae	o__Thalassiosirales	f__Skeletonemataceae	g__Skeletonema		Algae
ASV10365	k__Eukaryota	p__Arthropoda	c__Collembola	o__Entomobryomorpha	f__Paronellidae	g__Akabosia	s__Akabosia matsudoensis	Zoobenthos
ASV10366	k__Eukaryota	p__Cnidaria	c__Hydrozoa	o__Leptothecata	f__Obeliidae	g__Obelia		Zooplankton
ASV10367	Unassigned							Unassigned
ASV10368	k__Eukaryota	p__Bacillariophyta	c__Coscinodiscophyceae	o__Thalassiosirales				Algae
ASV10369	Unassigned							Unassigned
ASV1037	k__Eukaryota	p__Bacillariophyta	c__Coscinodiscophyceae	o__Thalassiosirales				Algae
ASV10370	k__Eukaryota	p__Porifera	c__Demospongiae					Zoobenthos
ASV10371	Unassigned							Unassigned
ASV10372	Unassigned							Unassigned
ASV10373	k__Eukaryota	p__Discosea	c__unclassified Discosea class	o__Longamoebia	f__Acanthamoebidae	g__Acanthamoeba		Zooplankton
ASV10374	k__Eukaryota	p__Oomycota	c__unclassified Oomycota class	o__Peronosporales	f__Peronosporaceae	g__Nothophytophthora		Fungi
ASV10375	k__Eukaryota	p__Bacillariophyta	c__Coscinodiscophyceae	o__Thalassiosirales				Algae
ASV10376	k__Eukaryota							Eukaryota
ASV10377	Unassigned							Unassigned
ASV10378	k__Eukaryota	p__unclassified Eukaryota phylum	c__Phaeophyceae	o__Ectocarpales	f__Chordariaceae			Algae
ASV10379	Unassigned							Unassigned
ASV1038	Unassigned							Unassigned
ASV10380	Unassigned							Unassigned
ASV10381	k__Eukaryota							Eukaryota
ASV10382	k__Eukaryota	p__Oomycota	c__unclassified Oomycota class					Fungi
ASV10383	Unassigned							Unassigned
ASV10384	k__Eukaryota	p__Cnidaria	c__Hydrozoa					Zooplankton
ASV10385	k__Eukaryota	p__Oomycota	c__unclassified Oomycota class	o__Peronosporales	f__Peronosporaceae	g__Phytophthora	s__Phytophthora aquimorbida	Fungi
ASV10386	k__Eukaryota	p__Ascomycota	c__Sordariomycetes					Fungi
ASV10387	k__Eukaryota	p__Chlorophyta	c__Trebouxiophyceae	o__Chlorellales	f__Chlorellaceae	g__Chlorella		Algae
ASV10388	Unassigned							Unassigned
ASV10389	k__Eukaryota	p__Cnidaria	c__Hydrozoa	o__Limnomedusae	f__Olindiidae	g__Gonionemus	s__Gonionemus sp. SWD16	Zooplankton
ASV1039	k__Eukaryota	p__Bacillariophyta	c__Coscinodiscophyceae	o__Thalassiosirales	f__Skeletonemataceae	g__Skeletonema		Algae
ASV10390	k__Eukaryota	p__Bacillariophyta	c__Coscinodiscophyceae	o__Thalassiosirales	f__Stephanodiscaceae	g__Cyclotella	s__Cyclotella cryptica	Algae
ASV10392	k__Eukaryota	p__Oomycota	c__unclassified Oomycota class	o__Peronosporales	f__Peronosporaceae	g__Phytophthora	s__Phytophthora frigida	Fungi
ASV10394	k__Eukaryota	p__Oomycota	c__unclassified Oomycota class	o__Peronosporales	f__Peronosporaceae	g__Phytophthora		Fungi
ASV10395	k__Eukaryota	p__Bacillariophyta	c__Coscinodiscophyceae	o__Thalassiosirales				Algae
ASV10396	k__Eukaryota							Eukaryota
ASV10398	k__Eukaryota							Eukaryota
ASV10399	Unassigned							Unassigned
ASV104	Unassigned							Unassigned
ASV1040	Unassigned							Unassigned
ASV10400	Unassigned							Unassigned
ASV10401	k__Eukaryota	p__Arthropoda	c__Branchiopoda	o__Diplostraca	f__Macrotrichidae	g__Macrothrix	s__Macrothrix sp. HE-364	Zooplankton
ASV10402	k__Eukaryota	p__Bacillariophyta	c__Coscinodiscophyceae	o__Thalassiosirales	f__Stephanodiscaceae	g__Stephanodiscus		Algae
ASV10403	k__Eukaryota	p__Ascomycota	c__Sordariomycetes	o__Glomerellales				Fungi
ASV10404	k__Eukaryota	p__Discosea	c__unclassified Discosea class	o__Longamoebia	f__Acanthamoebidae	g__Acanthamoeba	s__Acanthamoeba tubiashi	Zooplankton
ASV10405	k__Eukaryota	p__Arthropoda	c__Arachnida	o__Scorpiones	f__Bothriuridae	g__Brachistosternus	s__Brachistosternus montanus	other
ASV10406	k__Eukaryota	p__Rhodophyta	c__Bangiophyceae	o__Bangiales	f__Bangiaceae	g__Neoporphyra	s__Neoporphyra haitanensis	Algae
ASV10407	k__Eukaryota	p__Bacillariophyta	c__Coscinodiscophyceae	o__Thalassiosirales				Algae
ASV10408	k__Eukaryota	p__Chlorophyta	c__Trebouxiophyceae	o__Chlorellales	f__Chlorellaceae	g__Nannochloris	s__Nannochloris sp. MBTD-CMFRI-S048	Algae
ASV10409	k__Eukaryota	p__Oomycota	c__unclassified Oomycota class	o__Peronosporales	f__Peronosporaceae	g__Phytophthora		Fungi
ASV1041	k__Eukaryota	p__Bacillariophyta	c__Coscinodiscophyceae	o__Thalassiosirales	f__Skeletonemataceae	g__Skeletonema		Algae
ASV10410	k__Eukaryota	p__Cnidaria	c__Hydrozoa					Zooplankton
ASV10411	k__Eukaryota	p__Oomycota	c__unclassified Oomycota class	o__Peronosporales	f__Peronosporaceae	g__Phytophthora		Fungi
ASV10412	k__Eukaryota	p__Discosea	c__Flabellinia	o__Dactylopodida	f__Paramoebidae	g__Korotnevella	s__Korotnevella limbata	Zooplankton
ASV10413	k__Eukaryota	p__Oomycota	c__unclassified Oomycota class	o__Saprolegniales	f__Saprolegniaceae			Fungi
ASV10414	k__Eukaryota	p__unclassified Eukaryota phylum	c__Chrysophyceae					Algae
ASV10415	Unassigned							Unassigned
ASV10416	k__Eukaryota	p__Oomycota	c__unclassified Oomycota class	o__Saprolegniales	f__Saprolegniaceae	g__Achlya		Fungi
ASV10419	k__Eukaryota	p__Oomycota	c__unclassified Oomycota class	o__Peronosporales	f__Peronosporaceae	g__Phytophthora		Fungi
ASV1042	Unassigned							Unassigned
ASV10420	Unassigned							Unassigned
ASV10421	k__Eukaryota	p__unclassified Eukaryota phylum	c__Phaeophyceae	o__Ectocarpales	f__Chordariaceae	g__Microspongium		Algae
ASV10422	Unassigned							Unassigned
ASV10423	k__Eukaryota	p__Arthropoda	c__Arachnida	o__Mesostigmata	f__Laelapidae	g__Laelaps	s__Laelaps giganteus	other
ASV10424	k__Eukaryota							Eukaryota
ASV10425	Unassigned							Unassigned
ASV10426	k__Eukaryota	p__unclassified Eukaryota phylum						Eukaryota
ASV10427	k__Eukaryota	p__Tubulinea	c__Elardia					Zooplankton
ASV10428	Unassigned							Unassigned
ASV10429	Unassigned							Unassigned
ASV1043	Unassigned							Unassigned
ASV10430	k__Eukaryota	p__Ascomycota	c__Sordariomycetes	o__Hypocreales	f__unclassified Hypocreales family			Fungi
ASV10431	k__Eukaryota	p__Bacillariophyta	c__Coscinodiscophyceae	o__Thalassiosirales	f__Skeletonemataceae	g__Skeletonema		Algae
ASV10433	k__Eukaryota							Eukaryota
ASV10434	k__Eukaryota	p__Rhodophyta	c__Florideophyceae	o__Ceramiales	f__Delesseriaceae	g__Hymenena		Algae
ASV10435	Unassigned							Unassigned
ASV10436	k__Eukaryota	p__Cnidaria	c__Hydrozoa	o__Leptothecata	f__Obeliidae	g__Obelia		Zooplankton
ASV10437	k__Eukaryota	p__unclassified Eukaryota phylum	c__unclassified Eukaryota class	o__Jakobida	f__Histionidae			Zooplankton
ASV10438	Unassigned							Unassigned
ASV10439	k__Eukaryota	p__Cnidaria						Zooplankton
ASV1044	k__Eukaryota	p__Cnidaria	c__Hydrozoa					Zooplankton
ASV10440	Unassigned							Unassigned
ASV10441	k__Eukaryota	p__Discosea	c__unclassified Discosea class	o__Longamoebia	f__Acanthamoebidae	g__Acanthamoeba	s__Acanthamoeba sp.	Zooplankton
ASV10442	k__Eukaryota	p__Oomycota	c__unclassified Oomycota class	o__Peronosporales	f__Peronosporaceae	g__Phytophthora	s__Phytophthora agathidicida	Fungi
ASV10443	k__Eukaryota	p__unclassified Eukaryota phylum	c__Chrysophyceae	o__unclassified Chrysophyceae order				Algae
ASV10444	k__Eukaryota	p__Ascomycota	c__Sordariomycetes					Fungi
ASV10445	k__Eukaryota	p__Rhodophyta	c__Florideophyceae	o__Ceramiales	f__Delesseriaceae	g__Membranoptera	s__Membranoptera alata	Algae
ASV10446	k__Eukaryota	p__Oomycota	c__unclassified Oomycota class	o__Peronosporales	f__Peronosporaceae	g__Phytophthora		Fungi
ASV10447	k__Eukaryota	p__Oomycota	c__unclassified Oomycota class					Fungi
ASV10448	k__Eukaryota	p__unclassified Eukaryota phylum	c__Cryptophyceae	o__Cryptomonadales	f__Cryptomonadaceae	g__Cryptomonas	s__Cryptomonas curvata	Algae
ASV10449	k__Eukaryota	p__Bacillariophyta	c__Coscinodiscophyceae	o__Thalassiosirales	f__Stephanodiscaceae	g__Stephanodiscus		Algae
ASV1045	Unassigned							Unassigned
ASV10451	Unassigned							Unassigned
ASV10452	k__Eukaryota							Eukaryota
ASV10453	k__Eukaryota	p__Bacillariophyta	c__Coscinodiscophyceae	o__Thalassiosirales	f__Stephanodiscaceae	g__Stephanodiscus		Algae
ASV10454	k__Eukaryota	p__unclassified Eukaryota phylum	c__Phaeophyceae	o__Ectocarpales	f__Chordariaceae			Algae
ASV10455	k__Eukaryota	p__Bacillariophyta	c__Coscinodiscophyceae	o__Thalassiosirales	f__Skeletonemataceae	g__Skeletonema	s__Skeletonema costatum	Algae
ASV10456	k__Eukaryota	p__Oomycota	c__unclassified Oomycota class	o__Pythiales	f__Pythiaceae	g__Pythium	s__Pythium aphanidermatum	Fungi
ASV10457	Unassigned							Unassigned
ASV10458	k__Eukaryota	p__Discosea	c__Flabellinia	o__Dactylopodida				Zooplankton
ASV10459	k__Eukaryota	p__unclassified Eukaryota phylum	c__unclassified Eukaryota class	o__unclassified Eukaryota order	f__unclassified Eukaryota family	g__unclassified Eukaryota genus	s__invertebrate environmental sample	Eukaryota
ASV1046	k__Eukaryota	p__unclassified Eukaryota phylum	c__Eustigmatophyceae	o__Eustigmatales	f__Monodopsidaceae	g__Nannochloropsis	s__Nannochloropsis oceanica	Algae
ASV10460	k__Eukaryota	p__Cnidaria	c__Hydrozoa	o__Leptothecata				Zooplankton
ASV10461	Unassigned							Unassigned
ASV10462	k__Eukaryota	p__Bacillariophyta	c__Coscinodiscophyceae	o__Melosirales	f__Melosiraceae	g__Melosira	s__Melosira varians	Algae
ASV10463	k__Eukaryota	p__Discosea	c__Flabellinia	o__Dactylopodida	f__Vexilliferidae	g__Vexillifera	s__Vexillifera bacillipedes	Zooplankton
ASV10464	k__Eukaryota	p__unclassified Eukaryota phylum	c__Phaeophyceae	o__Ectocarpales	f__Chordariaceae			Algae
ASV10465	k__Eukaryota	p__Bacillariophyta	c__Coscinodiscophyceae	o__Thalassiosirales				Algae
ASV10466	Unassigned							Unassigned
ASV10467	k__Eukaryota	p__Ascomycota	c__Sordariomycetes	o__Hypocreales	f__Nectriaceae			Fungi
ASV10468	Unassigned							Unassigned
ASV10469	k__Eukaryota	p__Discosea	c__Flabellinia	o__Dactylopodida	f__Paramoebidae	g__Korotnevella	s__Korotnevella mutabilis	Zooplankton
ASV1047	Unassigned							Unassigned
ASV10470	k__Eukaryota	p__Discosea	c__unclassified Discosea class	o__Longamoebia	f__Acanthamoebidae	g__Acanthamoeba		Zooplankton
ASV10471	k__Eukaryota	p__Bacillariophyta	c__Coscinodiscophyceae	o__Thalassiosirales	f__Stephanodiscaceae	g__Stephanodiscus		Algae
ASV10472	Unassigned							Unassigned
ASV10473	k__Eukaryota	p__Oomycota	c__unclassified Oomycota class	o__Peronosporales	f__Peronosporaceae	g__Phytophthora	s__Phytophthora parvispora	Fungi
ASV10474	Unassigned							Unassigned
ASV10475	k__Eukaryota	p__Oomycota	c__unclassified Oomycota class					Fungi
ASV10478	k__Eukaryota	p__Chlorophyta	c__Trebouxiophyceae	o__Chlorellales	f__Chlorellaceae	g__Nannochloris	s__Nannochloris sp. MBTD-CMFRI-S048	Algae
ASV10479	Unassigned							Unassigned
ASV1048	Unassigned							Unassigned
ASV10481	Unassigned							Unassigned
ASV10482	k__Eukaryota	p__Bacillariophyta	c__Bacillariophyceae	o__Naviculales	f__Pinnulariaceae	g__Pinnularia		Algae
ASV10483	k__Eukaryota	p__Basidiomycota	c__Agaricomycetes	o__Boletales	f__Suillaceae	g__Suillus	s__Suillus tomentosus	Fungi
ASV10484	k__Eukaryota	p__Oomycota	c__unclassified Oomycota class	o__Peronosporales	f__Peronosporaceae			Fungi
ASV10485	k__Eukaryota	p__Discosea	c__unclassified Discosea class	o__Longamoebia	f__Acanthamoebidae	g__Acanthamoeba	s__Acanthamoeba sp.	Zooplankton
ASV10486	k__Eukaryota	p__Bacillariophyta	c__Coscinodiscophyceae	o__Thalassiosirales	f__Skeletonemataceae	g__Skeletonema	s__Skeletonema costatum	Algae
ASV10487	k__Eukaryota	p__Bacillariophyta	c__Bacillariophyceae	o__Bacillariales	f__Bacillariaceae	g__Nitzschia	s__Nitzschia palea	Algae
ASV10488	Unassigned							Unassigned
ASV10489	Unassigned							Unassigned
ASV1049	k__Eukaryota	p__Oomycota	c__unclassified Oomycota class	o__Pythiales	f__Pythiaceae	g__Globisporangium	s__Globisporangium ultimum	Fungi
ASV10492	k__Eukaryota	p__Arthropoda	c__Insecta	o__Diptera				Zoobenthos
ASV10493	Unassigned							Unassigned
ASV10494	k__Eukaryota	p__Discosea	c__unclassified Discosea class	o__Longamoebia	f__Acanthamoebidae	g__Acanthamoeba	s__Acanthamoeba sp.	Zooplankton
ASV10495	k__Eukaryota	p__Bacillariophyta	c__Coscinodiscophyceae	o__Thalassiosirales	f__Skeletonemataceae	g__Skeletonema		Algae
ASV10496	Unassigned							Unassigned
ASV10497	k__Eukaryota	p__Oomycota	c__unclassified Oomycota class	o__Peronosporales	f__Peronosporaceae	g__Phytophthora		Fungi
ASV10498	Unassigned							Unassigned
ASV10499	k__Eukaryota	p__Chlorophyta	c__Trebouxiophyceae	o__Chlorellales	f__Chlorellaceae	g__Chlorella		Algae
ASV105	k__Eukaryota	p__unclassified Eukaryota phylum	c__Raphidophyceae	o__unclassified Raphidophyceae order	f__unclassified Raphidophyceae family	g__Haramonas	s__Haramonas dimorpha	Algae
ASV1050	k__Eukaryota	p__Discosea	c__unclassified Discosea class	o__Longamoebia	f__Acanthamoebidae	g__Acanthamoeba		Zooplankton
ASV10500	Unassigned							Unassigned
ASV10501	k__Eukaryota	p__Oomycota	c__unclassified Oomycota class	o__Peronosporales	f__Peronosporaceae	g__Phytophthora		Fungi
ASV10502	k__Eukaryota	p__Cnidaria	c__Anthozoa	o__Alcyonacea	f__Alcyoniidae	g__Sarcophyton		Zooplankton
ASV10503	k__Eukaryota	p__Cnidaria	c__Hydrozoa					Zooplankton
ASV10504	k__Eukaryota	p__Arthropoda	c__Insecta	o__Coleoptera	f__Coccinellidae	g__Micraspis	s__Micraspis discolor	Zoobenthos
ASV10505	k__Eukaryota	p__Basidiomycota	c__Agaricomycetes	o__Agaricales				Fungi
ASV10506	k__Eukaryota	p__Bacillariophyta	c__Coscinodiscophyceae	o__Thalassiosirales	f__Skeletonemataceae	g__Skeletonema	s__Skeletonema potamos	Algae
ASV10507	k__Eukaryota	p__Ascomycota	c__Sordariomycetes					Fungi
ASV10508	k__Eukaryota	p__Discosea	c__unclassified Discosea class	o__Longamoebia	f__Acanthamoebidae	g__Acanthamoeba	s__Acanthamoeba sp.	Zooplankton
ASV10509	Unassigned							Unassigned
ASV1051	k__Eukaryota	p__Oomycota	c__unclassified Oomycota class	o__Pythiales	f__Pythiaceae	g__Phytopythium		Fungi
ASV10510	k__Eukaryota	p__Cnidaria	c__Hydrozoa	o__Leptothecata	f__Sertulariidae	g__Thyroscyphus	s__Thyroscyphus ramosus	Zooplankton
ASV10511	Unassigned							Unassigned
ASV10512	k__Eukaryota	p__Oomycota	c__unclassified Oomycota class	o__Pythiales	f__Pythiaceae			Fungi
ASV10513	k__Eukaryota	p__Arthropoda	c__Insecta	o__Coleoptera	f__Chrysomelidae	g__Doryidomorpha	s__Doryidomorpha fulva	Zoobenthos
ASV10514	k__Eukaryota	p__Mucoromycota	c__Mortierellomycetes	o__Mortierellales	f__Mortierellaceae	g__Entomortierella	s__Entomortierella parvispora	Fungi
ASV10515	k__Eukaryota	p__Cnidaria	c__Hydrozoa	o__Leptothecata	f__Obeliidae	g__Obelia	s__Obelia sp. MZUSP 3356	Zooplankton
ASV10516	Unassigned							Unassigned
ASV10518	k__Eukaryota	p__Basidiomycota	c__Agaricomycetes	o__Agaricales	f__Psathyrellaceae	g__Psathyrella		Fungi
ASV10519	k__Eukaryota	p__Cnidaria	c__Hydrozoa	o__Anthoathecata	f__Hydridae	g__Hydra	s__Hydra vulgaris	Zooplankton
ASV1052	Unassigned							Unassigned
ASV10521	k__Eukaryota	p__Discosea	c__unclassified Discosea class	o__Longamoebia	f__Acanthamoebidae	g__Acanthamoeba	s__Acanthamoeba astronyxis	Zooplankton
ASV10522	k__Eukaryota	p__Oomycota	c__unclassified Oomycota class	o__Peronosporales	f__Peronosporaceae	g__Phytophthora		Fungi
ASV10523	k__Eukaryota	p__unclassified Eukaryota phylum	c__Chrysophyceae	o__Chromulinales	f__Chromulinaceae	g__Pedospumella	s__Pedospumella sinomuralis	Algae
ASV10524	k__Eukaryota	p__Bacillariophyta	c__Coscinodiscophyceae	o__Thalassiosirales	f__Stephanodiscaceae	g__Cyclostephanos		Algae
ASV10525	k__Eukaryota	p__unclassified Eukaryota phylum	c__Cryptophyceae	o__Cryptomonadales	f__Cryptomonadaceae	g__Cryptomonas	s__Cryptomonas curvata	Algae
ASV10526	Unassigned							Unassigned
ASV10527	Unassigned							Unassigned
ASV10528	k__Eukaryota	p__unclassified Eukaryota phylum	c__Phaeophyceae	o__Dictyotales	f__Dictyotaceae	g__Dictyota		Algae
ASV10529	k__Eukaryota	p__Discosea	c__Flabellinia	o__Dactylopodida	f__Paramoebidae	g__Paramoeba		Zooplankton
ASV1053	k__Eukaryota	p__Bacillariophyta	c__Coscinodiscophyceae	o__Thalassiosirales				Algae
ASV10530	k__Eukaryota	p__Chlorophyta	c__Chlorophyceae	o__Chlamydomonadales	f__Chlamydomonadaceae	g__Chlamydomonas	s__Chlamydomonas sp. UWO 241	Algae
ASV10531	k__Eukaryota	p__Bacillariophyta	c__Coscinodiscophyceae	o__Thalassiosirales	f__Stephanodiscaceae	g__Stephanodiscus		Algae
ASV10532	k__Eukaryota	p__Bacillariophyta	c__Coscinodiscophyceae	o__Thalassiosirales	f__Stephanodiscaceae	g__Cyclostephanos	s__Cyclostephanos dubius	Algae
ASV10534	k__Eukaryota	p__Bacillariophyta	c__Coscinodiscophyceae	o__Thalassiosirales	f__Skeletonemataceae	g__Skeletonema		Algae
ASV10536	Unassigned							Unassigned
ASV10537	k__Eukaryota	p__Tubulinea	c__Elardia	o__Arcellinida	f__Arcellidae	g__Arcella	s__Arcella conica	Zooplankton
ASV10538	k__Eukaryota	p__Bacillariophyta	c__Coscinodiscophyceae	o__Thalassiosirales	f__Stephanodiscaceae	g__Stephanodiscus		Algae
ASV10539	k__Eukaryota	p__Discosea	c__unclassified Discosea class	o__Longamoebia	f__Acanthamoebidae	g__Acanthamoeba	s__Acanthamoeba tubiashi	Zooplankton
ASV1054	k__Eukaryota	p__unclassified Eukaryota phylum	c__Chrysophyceae	o__Chromulinales	f__Chromulinaceae	g__Pedospumella		Algae
ASV10540	Unassigned							Unassigned
ASV10541	Unassigned							Unassigned
ASV10542	k__Eukaryota	p__Arthropoda	c__Insecta	o__Lepidoptera				Zoobenthos
ASV10543	Unassigned							Unassigned
ASV10544	Unassigned							Unassigned
ASV10545	Unassigned							Unassigned
ASV10547	Unassigned							Unassigned
ASV10548	k__Eukaryota	p__Arthropoda	c__Insecta	o__Diptera				Zoobenthos
ASV10549	k__Eukaryota	p__Discosea	c__Flabellinia	o__Dactylopodida	f__Vexilliferidae	g__Vexillifera	s__Vexillifera kereti	Zooplankton
ASV1055	Unassigned							Unassigned
ASV10550	k__Eukaryota	p__Oomycota	c__unclassified Oomycota class	o__Peronosporales	f__Peronosporaceae	g__Phytophthora		Fungi
ASV10551	k__Eukaryota	p__Bacillariophyta	c__Coscinodiscophyceae	o__Thalassiosirales				Algae
ASV10552	k__Eukaryota	p__Cnidaria	c__Hydrozoa					Zooplankton
ASV10553	k__Eukaryota	p__Arthropoda	c__Insecta	o__Lepidoptera				Zoobenthos
ASV10554	k__Eukaryota	p__Discosea	c__unclassified Discosea class	o__Longamoebia	f__Acanthamoebidae	g__Acanthamoeba	s__Acanthamoeba sp.	Zooplankton
ASV10555	k__Eukaryota	p__Arthropoda	c__Branchiopoda	o__Diplostraca	f__Macrotrichidae	g__Macrothrix	s__Macrothrix sp. HE-364	Zooplankton
ASV10557	k__Eukaryota	p__Oomycota	c__unclassified Oomycota class	o__Peronosporales	f__Peronosporaceae	g__Phytophthora		Fungi
ASV10558	k__Eukaryota							Eukaryota
ASV10559	k__Eukaryota	p__Bacillariophyta	c__Coscinodiscophyceae	o__Thalassiosirales	f__Skeletonemataceae	g__Skeletonema	s__Skeletonema potamos	Algae
ASV1056	k__Eukaryota	p__Arthropoda	c__Hexanauplia	o__Calanoida	f__Pseudodiaptomidae	g__Pseudodiaptomus	s__Pseudodiaptomus forbesi	Zooplankton
ASV10560	k__Eukaryota	p__unclassified Eukaryota phylum	c__Chrysophyceae	o__unclassified Chrysophyceae order				Algae
ASV10561	k__Eukaryota	p__Cnidaria	c__Scyphozoa	o__Semaeostomeae	f__Pelagiidae	g__Mawia	s__Mawia benovici	Zooplankton
ASV10563	k__Eukaryota	p__Bacillariophyta	c__Coscinodiscophyceae	o__Thalassiosirales				Algae
ASV10564	k__Eukaryota	p__Arthropoda	c__Insecta	o__Hymenoptera	f__Braconidae			Zoobenthos
ASV10565	k__Eukaryota	p__Discosea	c__unclassified Discosea class	o__Longamoebia	f__Acanthamoebidae	g__Acanthamoeba		Zooplankton
ASV10566	k__Eukaryota	p__Arthropoda	c__Arachnida	o__Araneae				other
ASV10567	k__Eukaryota	p__Discosea	c__Flabellinia	o__Dactylopodida	f__Paramoebidae	g__Korotnevella	s__Korotnevella limbata	Zooplankton
ASV10568	Unassigned							Unassigned
ASV10569	k__Eukaryota	p__Bacillariophyta	c__Coscinodiscophyceae	o__Thalassiosirales	f__Skeletonemataceae	g__Skeletonema		Algae
ASV1057	k__Eukaryota	p__Chlorophyta	c__Pedinophyceae	o__Pedinomonadales	f__Pedinomonadaceae	g__Pedinomonas	s__Pedinomonas minor	Algae
ASV10570	k__Eukaryota	p__Cnidaria	c__Hydrozoa	o__Leptothecata	f__Aglaopheniidae	g__Aglaophenia	s__Aglaophenia lophocarpa	Zooplankton
ASV10571	k__Eukaryota	p__Rhodophyta	c__Bangiophyceae	o__Bangiales	f__Bangiaceae	g__Neoporphyra	s__Neoporphyra haitanensis	Algae
ASV10572	k__Eukaryota	p__Bacillariophyta	c__Bacillariophyceae	o__Naviculales	f__Naviculaceae	g__Navicula		Algae
ASV10573	k__Eukaryota	p__unclassified Eukaryota phylum	c__Chrysophyceae	o__Chromulinales	f__Paraphysomonadaceae	g__Paraphysomonas	s__Paraphysomonas sp.	Algae
ASV10574	k__Eukaryota	p__Nemertea	c__Pilidiophora	o__Heteronemertea	f__unclassified Heteronemertea family	g__unclassified Heteronemertea genus	s__Heteronemertea gen. sp. 1 TCH-2015	Zoobenthos
ASV10575	k__Eukaryota	p__Bacillariophyta	c__Coscinodiscophyceae	o__Thalassiosirales	f__Skeletonemataceae	g__Skeletonema		Algae
ASV10576	k__Eukaryota	p__Bacillariophyta	c__Bacillariophyceae	o__Naviculales	f__Naviculaceae	g__Mayamaea	s__Mayamaea permitis	Algae
ASV10577	k__Eukaryota	p__Bacillariophyta	c__Coscinodiscophyceae	o__Thalassiosirales	f__Skeletonemataceae	g__Skeletonema	s__Skeletonema costatum	Algae
ASV10578	k__Eukaryota	p__unclassified Eukaryota phylum	c__Chrysophyceae	o__Chromulinales	f__Chromulinaceae	g__Pedospumella		Algae
ASV10579	k__Eukaryota	p__Bacillariophyta	c__Coscinodiscophyceae	o__Thalassiosirales	f__Skeletonemataceae	g__Skeletonema		Algae
ASV1058	k__Eukaryota	p__unclassified Eukaryota phylum	c__Chrysophyceae	o__Chromulinales	f__Chromulinaceae	g__Pedospumella	s__Pedospumella sp.	Algae
ASV10580	k__Eukaryota	p__Oomycota	c__unclassified Oomycota class	o__unclassified Oomycota order	f__unclassified Oomycota family	g__Haptoglossa	s__Haptoglossa zoospora	Fungi
ASV10581	k__Eukaryota	p__unclassified Eukaryota phylum	c__unclassified Eukaryota class	o__unclassified Eukaryota order	f__unclassified Eukaryota family	g__unclassified Eukaryota genus	s__Amoebozoa sp.	Zooplankton
ASV10582	Unassigned							Unassigned
ASV10583	k__Eukaryota							Eukaryota
ASV10584	k__Eukaryota	p__Oomycota	c__unclassified Oomycota class	o__Peronosporales	f__Peronosporaceae	g__Phytophthora	s__Phytophthora parvispora	Fungi
ASV10585	k__Eukaryota	p__Oomycota	c__unclassified Oomycota class	o__Peronosporales	f__Peronosporaceae	g__Phytophthora		Fungi
ASV10586	Unassigned							Unassigned
ASV10587	k__Eukaryota	p__Arthropoda	c__Insecta	o__Hymenoptera	f__Braconidae			Zoobenthos
ASV10588	k__Eukaryota	p__Discosea						Zooplankton
ASV10589	k__Eukaryota	p__Cnidaria	c__Scyphozoa	o__Semaeostomeae	f__Cyaneidae	g__Cyanea	s__Cyanea capillata	Zooplankton
ASV1059	k__Eukaryota	p__Discosea	c__Flabellinia	o__Dactylopodida	f__Paramoebidae	g__Korotnevella	s__Korotnevella novazelandica	Zooplankton
ASV10590	k__Eukaryota	p__Basidiomycota	c__Agaricomycetes	o__Boletales	f__Boletaceae	g__Tylopilus	s__Tylopilus plumbeoviolaceoides	Fungi
ASV10591	k__Eukaryota	p__Oomycota	c__unclassified Oomycota class	o__Saprolegniales	f__Saprolegniaceae			Fungi
ASV10592	k__Eukaryota	p__Ascomycota	c__Sordariomycetes	o__Glomerellales				Fungi
ASV10595	k__Eukaryota	p__Cnidaria	c__Hydrozoa	o__Anthoathecata	f__Bougainvilliidae	g__Bougainvillia	s__Bougainvillia sp. SL-2013	Zooplankton
ASV10596	k__Eukaryota	p__Bacillariophyta	c__Coscinodiscophyceae	o__Thalassiosirales				Algae
ASV10597	Unassigned							Unassigned
ASV10598	k__Eukaryota	p__Discosea	c__unclassified Discosea class	o__Longamoebia	f__Acanthamoebidae	g__Acanthamoeba	s__Acanthamoeba sp.	Zooplankton
ASV10599	k__Eukaryota	p__Discosea	c__unclassified Discosea class	o__Himatismenida	f__Cochliopodiidae	g__Cochliopodium		Zooplankton
ASV106	k__Eukaryota	p__Oomycota	c__unclassified Oomycota class	o__Peronosporales	f__Peronosporaceae	g__Phytophthora		Fungi
ASV1060	Unassigned							Unassigned
ASV10600	k__Eukaryota	p__unclassified Eukaryota phylum	c__unclassified Eukaryota class	o__unclassified Eukaryota order	f__unclassified Eukaryota family	g__unclassified Eukaryota genus	s__Amoebozoa sp.	Zooplankton
ASV10601	k__Eukaryota	p__Cnidaria	c__Hydrozoa	o__Leptothecata	f__Obeliidae	g__Obelia		Zooplankton
ASV10602	k__Eukaryota	p__Oomycota	c__unclassified Oomycota class					Fungi
ASV10603	k__Eukaryota	p__Discosea	c__unclassified Discosea class	o__Longamoebia	f__Acanthamoebidae	g__Acanthamoeba	s__Acanthamoeba tubiashi	Zooplankton
ASV10604	k__Eukaryota	p__Bacillariophyta	c__Coscinodiscophyceae	o__Thalassiosirales	f__Stephanodiscaceae	g__Stephanodiscus		Algae
ASV10605	k__Eukaryota	p__Discosea	c__unclassified Discosea class	o__Longamoebia	f__Acanthamoebidae	g__Acanthamoeba	s__Acanthamoeba sp.	Zooplankton
ASV10606	k__Eukaryota	p__Arthropoda	c__Insecta					other
ASV10607	Unassigned							Unassigned
ASV10609	k__Eukaryota							Eukaryota
ASV1061	k__Eukaryota	p__Bacillariophyta	c__Coscinodiscophyceae	o__Thalassiosirales				Algae
ASV10610	k__Eukaryota	p__Arthropoda	c__Insecta					other
ASV10611	k__Eukaryota	p__unclassified Eukaryota phylum	c__Phaeophyceae	o__Ectocarpales	f__Scytosiphonaceae	g__Colpomenia		Algae
ASV10612	k__Eukaryota	p__unclassified Eukaryota phylum	c__Raphidophyceae	o__unclassified Raphidophyceae order	f__unclassified Raphidophyceae family	g__Haramonas	s__Haramonas dimorpha	Algae
ASV10613	k__Eukaryota	p__Porifera	c__Demospongiae	o__Spongillida	f__Spongillidae	g__Spongilla	s__Spongilla lacustris	Zoobenthos
ASV10614	k__Eukaryota	p__unclassified Eukaryota phylum	c__unclassified Eukaryota class	o__unclassified Eukaryota order	f__unclassified Eukaryota family	g__unclassified Eukaryota genus	s__Amoebozoa sp.	Zooplankton
ASV10615	k__Eukaryota	p__Bacillariophyta	c__Coscinodiscophyceae	o__Thalassiosirales	f__Skeletonemataceae	g__Skeletonema		Algae
ASV10616	k__Eukaryota	p__Cnidaria	c__Hydrozoa	o__Leptothecata	f__Obeliidae	g__Obelia		Zooplankton
ASV10617	k__Eukaryota	p__Bacillariophyta	c__Coscinodiscophyceae	o__Thalassiosirales	f__Skeletonemataceae	g__Skeletonema	s__Skeletonema costatum	Algae
ASV10618	k__Eukaryota	p__Oomycota	c__unclassified Oomycota class	o__Peronosporales	f__Peronosporaceae	g__Phytophthora		Fungi
ASV10619	k__Eukaryota	p__unclassified Eukaryota phylum	c__Chrysophyceae	o__Chromulinales	f__Chromulinaceae	g__Pedospumella	s__Pedospumella sp.	Algae
ASV1062	k__Eukaryota	p__unclassified Eukaryota phylum	c__Synurophyceae	o__Synurales	f__Mallomonadaceae	g__Synura	s__Synura sp.	Algae
ASV10620	k__Eukaryota	p__Rhodophyta	c__Florideophyceae					Algae
ASV10621	k__Eukaryota	p__Mollusca	c__Gastropoda	o__Stylommatophora	f__Ariophantidae	g__Macrochlamys		Zoobenthos
ASV10623	k__Eukaryota	p__unclassified Eukaryota phylum	c__Bigyra	o__Thraustochytrida	f__Thraustochytriaceae	g__Aurantiochytrium		Fungi
ASV10624	k__Eukaryota	p__Arthropoda	c__Insecta	o__Diptera	f__Mycetophilidae			Zoobenthos
ASV10625	k__Eukaryota	p__Bacillariophyta	c__Bacillariophyceae	o__Bacillariales	f__Bacillariaceae	g__Nitzschia	s__Nitzschia palea	Algae
ASV10626	k__Eukaryota	p__unclassified Eukaryota phylum	c__Phaeophyceae	o__Ectocarpales	f__Chordariaceae			Algae
ASV10627	k__Eukaryota	p__Oomycota	c__unclassified Oomycota class	o__Pythiales	f__Pythiaceae	g__Pythium		Fungi
ASV10628	k__Eukaryota	p__Arthropoda	c__Insecta					other
ASV10629	k__Eukaryota	p__Cnidaria	c__Hydrozoa	o__Leptothecata	f__Aequoreidae	g__Aequorea		Zooplankton
ASV1063	Unassigned							Unassigned
ASV10630	Unassigned							Unassigned
ASV10631	k__Eukaryota	p__Bacillariophyta	c__Coscinodiscophyceae	o__Thalassiosirales	f__Skeletonemataceae	g__Skeletonema		Algae
ASV10632	k__Eukaryota	p__Oomycota	c__unclassified Oomycota class	o__Peronosporales	f__Peronosporaceae	g__Phytophthora		Fungi
ASV10633	k__Eukaryota	p__Bacillariophyta	c__Coscinodiscophyceae	o__Thalassiosirales				Algae
ASV10634	Unassigned							Unassigned
ASV10635	k__Eukaryota	p__Oomycota	c__unclassified Oomycota class					Fungi
ASV10636	k__Eukaryota	p__Oomycota	c__unclassified Oomycota class					Fungi
ASV10637	k__Eukaryota	p__Bacillariophyta	c__Coscinodiscophyceae	o__Thalassiosirales	f__Stephanodiscaceae			Algae
ASV10638	k__Eukaryota	p__Bacillariophyta	c__Coscinodiscophyceae	o__Melosirales	f__Melosiraceae	g__Melosira	s__Melosira ambiqua	Algae
ASV10639	k__Eukaryota	p__Arthropoda	c__Insecta	o__Coleoptera	f__Hydraenidae	g__Ochthebius		Zoobenthos
ASV1064	k__Eukaryota	p__Bacillariophyta	c__Coscinodiscophyceae	o__Thalassiosirales				Algae
ASV10640	k__Eukaryota	p__Discosea	c__Flabellinia	o__Dactylopodida	f__Paramoebidae	g__Korotnevella	s__Korotnevella limbata	Zooplankton
ASV10641	k__Eukaryota	p__Basidiomycota	c__Agaricomycetes	o__Agaricales	f__Psathyrellaceae	g__Coprinellus	s__Coprinellus micaceus	Fungi
ASV10642	k__Eukaryota	p__Rhodophyta	c__Bangiophyceae	o__Bangiales	f__Bangiaceae	g__Neoporphyra	s__Neoporphyra haitanensis	Algae
ASV10643	k__Eukaryota	p__Arthropoda	c__Insecta					other
ASV10644	Unassigned							Unassigned
ASV10645	k__Eukaryota	p__Bacillariophyta	c__Coscinodiscophyceae	o__Thalassiosirales	f__Stephanodiscaceae	g__Cyclostephanos	s__Cyclostephanos dubius	Algae
ASV10646	k__Eukaryota	p__unclassified Eukaryota phylum	c__Cryptophyceae	o__Cryptomonadales	f__Cryptomonadaceae	g__Cryptomonas	s__Cryptomonas curvata	Algae
ASV10647	Unassigned							Unassigned
ASV10648	k__Eukaryota	p__unclassified Eukaryota phylum	c__Phaeophyceae					Algae
ASV10649	k__Eukaryota	p__Oomycota	c__unclassified Oomycota class	o__Saprolegniales	f__Saprolegniaceae	g__Achlya		Fungi
ASV1065	k__Eukaryota	p__Arthropoda	c__Insecta	o__Lepidoptera	f__unclassified Lepidoptera family	g__unclassified Lepidoptera genus	s__Lepidoptera sp. BOLD:AAA9054	Zoobenthos
ASV10650	k__Eukaryota	p__Bacillariophyta	c__Coscinodiscophyceae	o__Thalassiosirales				Algae
ASV10651	Unassigned							Unassigned
ASV10652	Unassigned							Unassigned
ASV10653	k__Eukaryota							Eukaryota
ASV10654	Unassigned							Unassigned
ASV10655	k__Eukaryota	p__Basidiomycota	c__Ustilaginomycetes	o__Ustilaginales	f__Ustilaginaceae			Fungi
ASV10657	k__Eukaryota	p__Chlorophyta	c__Chlorophyceae	o__Chlamydomonadales	f__Volvocaceae	g__Colemanosphaera		Algae
ASV10658	k__Eukaryota	p__Mollusca	c__Gastropoda	o__Stylommatophora	f__Orthalicidae	g__Placostylus	s__Placostylus ambagiosus	Zoobenthos
ASV10659	k__Eukaryota	p__Cnidaria	c__Hydrozoa					Zooplankton
ASV1066	k__Eukaryota	p__Rhodophyta	c__Florideophyceae	o__Ceramiales	f__Rhodomelaceae	g__Herposiphonia	s__Herposiphonia insidiosa	Algae
ASV10660	Unassigned							Unassigned
ASV10661	k__Eukaryota	p__Cnidaria	c__Hydrozoa	o__Leptothecata	f__Laodiceidae	g__Laodicea	s__Laodicea sp. HAW02	Zooplankton
ASV10662	k__Eukaryota	p__unclassified Eukaryota phylum	c__Phaeophyceae	o__Ectocarpales	f__Chordariaceae	g__Papenfussiella	s__Papenfussiella kuromo	Algae
ASV10663	k__Eukaryota	p__Bacillariophyta	c__Bacillariophyceae	o__Bacillariales	f__Bacillariaceae	g__Nitzschia	s__Nitzschia palea	Algae
ASV10664	k__Eukaryota	p__unclassified Eukaryota phylum	c__Phaeophyceae	o__Ectocarpales				Algae
ASV10665	k__Eukaryota	p__Rhodophyta						Algae
ASV10666	k__Eukaryota	p__Bacillariophyta	c__Coscinodiscophyceae	o__Thalassiosirales				Algae
ASV10667	Unassigned							Unassigned
ASV10668	k__Eukaryota	p__Bacillariophyta	c__Bacillariophyceae	o__Bacillariales	f__Bacillariaceae	g__Nitzschia	s__Nitzschia palea	Algae
ASV10669	k__Eukaryota	p__Discosea	c__unclassified Discosea class	o__Longamoebia	f__Acanthamoebidae	g__Acanthamoeba	s__Acanthamoeba sp.	Zooplankton
ASV1067	k__Eukaryota	p__Arthropoda	c__Hexanauplia	o__Calanoida	f__Pseudodiaptomidae	g__Pseudodiaptomus	s__Pseudodiaptomus forbesi	Zooplankton
ASV10671	Unassigned							Unassigned
ASV10672	k__Eukaryota	p__Discosea						Zooplankton
ASV10673	k__Eukaryota	p__Bacillariophyta	c__Coscinodiscophyceae	o__Thalassiosirales				Algae
ASV10674	k__Eukaryota	p__unclassified Eukaryota phylum	c__Chrysophyceae	o__unclassified Chrysophyceae order				Algae
ASV10675	k__Eukaryota	p__Bacillariophyta	c__Coscinodiscophyceae	o__Thalassiosirales				Algae
ASV10677	k__Eukaryota	p__Rhodophyta	c__Florideophyceae	o__Gigartinales	f__Peyssonneliaceae	g__Sonderopelta	s__Sonderopelta coriacea	Algae
ASV10679	k__Eukaryota	p__Discosea	c__unclassified Discosea class	o__Himatismenida	f__unclassified Himatismenida family	g__Parvamoeba	s__Parvamoeba rugata	Zooplankton
ASV1068	k__Eukaryota	p__Arthropoda	c__Arachnida	o__Araneae				other
ASV10680	k__Eukaryota	p__Chlorophyta	c__Trebouxiophyceae	o__Chlorellales	f__Chlorellaceae	g__unclassified Chlorellaceae genus	s__Chlorellaceae sp. 311 I	Algae
ASV10681	Unassigned							Unassigned
ASV10682	k__Eukaryota	p__Bacillariophyta	c__Coscinodiscophyceae	o__Melosirales	f__Melosiraceae	g__Melosira	s__Melosira ambiqua	Algae
ASV10683	k__Eukaryota	p__Bacillariophyta	c__Coscinodiscophyceae	o__Thalassiosirales	f__Stephanodiscaceae	g__Stephanodiscus		Algae
ASV10684	k__Eukaryota	p__Bacillariophyta	c__Bacillariophyceae	o__Naviculales	f__Sellaphoraceae	g__Sellaphora	s__Sellaphora pupula	Algae
ASV10685	k__Eukaryota	p__Bacillariophyta	c__Coscinodiscophyceae	o__Thalassiosirales	f__Stephanodiscaceae	g__Stephanodiscus		Algae
ASV10686	k__Eukaryota	p__Bacillariophyta	c__Coscinodiscophyceae	o__Thalassiosirales	f__Skeletonemataceae	g__Skeletonema	s__Skeletonema costatum	Algae
ASV10687	Unassigned							Unassigned
ASV10688	k__Eukaryota	p__Arthropoda	c__Insecta	o__Diptera	f__Chironomidae	g__Dicrotendipes	s__Dicrotendipes nervosus	Zoobenthos
ASV10689	k__Eukaryota	p__Arthropoda	c__Insecta					other
ASV1069	k__Eukaryota	p__Bacillariophyta	c__Coscinodiscophyceae	o__Thalassiosirales	f__Skeletonemataceae	g__Skeletonema		Algae
ASV10690	Unassigned							Unassigned
ASV10691	k__Eukaryota	p__Oomycota	c__unclassified Oomycota class	o__Peronosporales	f__Peronosporaceae	g__Phytophthora	s__Phytophthora humicola	Fungi
ASV10692	k__Eukaryota	p__unclassified Eukaryota phylum	c__Raphidophyceae	o__unclassified Raphidophyceae order	f__unclassified Raphidophyceae family	g__Haramonas	s__Haramonas dimorpha	Algae
ASV10693	k__Eukaryota	p__Rhodophyta	c__Florideophyceae					Algae
ASV10694	k__Eukaryota	p__Oomycota	c__unclassified Oomycota class					Fungi
ASV10695	k__Eukaryota							Eukaryota
ASV10697	k__Eukaryota	p__Discosea	c__Flabellinia	o__Dactylopodida	f__Vexilliferidae	g__Vexillifera	s__Vexillifera sp. AKu-2020a	Zooplankton
ASV10698	Unassigned							Unassigned
ASV10699	k__Eukaryota	p__Evosea	c__Eumycetozoa	o__Stemonitida	f__Stemonitidae	g__Stemonitis	s__Stemonitis flavogenita	Zooplankton
ASV107	Unassigned							Unassigned
ASV1070	Unassigned							Unassigned
ASV10700	k__Eukaryota	p__Basidiomycota	c__Agaricomycetes	o__Agaricales	f__Cortinariaceae	g__Hebeloma	s__Hebeloma crustuliniforme	Fungi
ASV10701	k__Eukaryota	p__Arthropoda	c__Arachnida	o__Araneae	f__Salticidae	g__Phidippus	s__Phidippus sp. BOLD:AAI2833	other
ASV10702	k__Eukaryota	p__Oomycota	c__unclassified Oomycota class	o__Pythiales	f__Pythiaceae	g__Globisporangium		Fungi
ASV10703	k__Eukaryota	p__Arthropoda	c__Insecta	o__Lepidoptera	f__Geometridae			Zoobenthos
ASV10704	Unassigned							Unassigned
ASV10705	Unassigned							Unassigned
ASV10706	k__Eukaryota	p__Arthropoda	c__Branchiopoda	o__Diplostraca	f__Macrotrichidae	g__Macrothrix	s__Macrothrix sp. HE-364	Zooplankton
ASV10707	k__Eukaryota	p__Porifera	c__Demospongiae	o__Poecilosclerida	f__Microcionidae	g__Clathria		Zoobenthos
ASV10708	Unassigned							Unassigned
ASV1071	k__Eukaryota	p__Bacillariophyta	c__Coscinodiscophyceae	o__Thalassiosirales	f__Stephanodiscaceae	g__Cyclotella	s__Cyclotella cryptica	Algae
ASV10710	k__Eukaryota	p__Rhodophyta	c__Florideophyceae	o__Ceramiales	f__Delesseriaceae	g__Martensia	s__Martensia jejuensis	Algae
ASV10711	Unassigned							Unassigned
ASV10712	Unassigned							Unassigned
ASV10713	k__Eukaryota	p__unclassified Eukaryota phylum	c__Phaeophyceae	o__unclassified Phaeophyceae order	f__unclassified Phaeophyceae family	g__Bachelotia	s__Bachelotia antillarum	Algae
ASV10714	k__Eukaryota	p__Mollusca	c__Gastropoda	o__Stylommatophora	f__Ariophantidae	g__Macrochlamys		Zoobenthos
ASV10715	k__Eukaryota	p__Oomycota	c__unclassified Oomycota class	o__Pythiales	f__Pythiaceae	g__Pythium	s__Pythium aphanidermatum	Fungi
ASV10716	k__Eukaryota							Eukaryota
ASV10717	k__Eukaryota	p__Oomycota	c__unclassified Oomycota class					Fungi
ASV10718	k__Eukaryota	p__Bacillariophyta	c__Coscinodiscophyceae	o__Thalassiosirales	f__Stephanodiscaceae	g__Cyclotella	s__Cyclotella cryptica	Algae
ASV10719	k__Eukaryota	p__Discosea	c__Flabellinia	o__Dactylopodida	f__Paramoebidae	g__Korotnevella	s__Korotnevella limbata	Zooplankton
ASV1072	k__Eukaryota	p__Annelida	c__Polychaeta	o__Phyllodocida	f__Hesionidae	g__Sirsoe	s__Sirsoe dalailamai	Zoobenthos
ASV10720	k__Eukaryota	p__Oomycota	c__unclassified Oomycota class	o__Pythiales	f__Pythiaceae			Fungi
ASV10721	k__Eukaryota							Eukaryota
ASV10722	Unassigned							Unassigned
ASV10723	Unassigned							Unassigned
ASV10724	k__Eukaryota	p__Mollusca	c__Gastropoda	o__unclassified Gastropoda order	f__Planorbidae	g__Gyraulus	s__Gyraulus circumstriatus	Zoobenthos
ASV10725	Unassigned							Unassigned
ASV10726	k__Eukaryota	p__unclassified Eukaryota phylum	c__Phaeophyceae	o__Ectocarpales	f__Chordariaceae			Algae
ASV10727	k__Eukaryota	p__Oomycota	c__unclassified Oomycota class	o__Pythiales	f__Pythiaceae	g__Globisporangium	s__Globisporangium irregulare	Fungi
ASV10729	k__Eukaryota	p__Arthropoda	c__Branchiopoda	o__Diplostraca	f__Macrotrichidae	g__Macrothrix	s__Macrothrix sp. HE-364	Zooplankton
ASV1073	Unassigned							Unassigned
ASV10731	k__Eukaryota	p__Rhodophyta	c__Florideophyceae	o__Ceramiales	f__Rhodomelaceae	g__Herposiphonia	s__Herposiphonia secunda	Algae
ASV10732	k__Eukaryota	p__Oomycota	c__unclassified Oomycota class	o__Peronosporales	f__Peronosporaceae	g__Peronospora	s__Peronospora violacea	Fungi
ASV10733	k__Eukaryota	p__Discosea	c__unclassified Discosea class	o__Longamoebia	f__Acanthamoebidae	g__Acanthamoeba	s__Acanthamoeba sp.	Zooplankton
ASV10734	k__Eukaryota	p__Bacillariophyta	c__Coscinodiscophyceae	o__Thalassiosirales	f__Stephanodiscaceae	g__Stephanodiscus		Algae
ASV10735	k__Eukaryota	p__unclassified Eukaryota phylum	c__Eustigmatophyceae	o__Eustigmatales	f__Monodopsidaceae	g__Nannochloropsis		Algae
ASV10736	k__Eukaryota	p__Bacillariophyta	c__Coscinodiscophyceae	o__Thalassiosirales	f__Stephanodiscaceae	g__Cyclotella		Algae
ASV10738	Unassigned							Unassigned
ASV10739	k__Eukaryota	p__Arthropoda	c__Insecta	o__Lepidoptera	f__Lycaenidae	g__Chrysoritis		Zoobenthos
ASV1074	k__Eukaryota	p__Oomycota	c__unclassified Oomycota class	o__Saprolegniales	f__Saprolegniaceae	g__Achlya	s__Achlya hypogyna	Fungi
ASV10740	k__Eukaryota	p__Oomycota	c__unclassified Oomycota class	o__unclassified Oomycota order	f__unclassified Oomycota family	g__Haptoglossa	s__Haptoglossa sp. DM2 4/12	Fungi
ASV10741	k__Eukaryota	p__Oomycota	c__unclassified Oomycota class	o__Pythiales	f__unclassified Pythiales family	g__unclassified Pythiales genus	s__uncultured Pythium	Fungi
ASV10742	k__Eukaryota	p__unclassified Eukaryota phylum	c__Chrysophyceae	o__unclassified Chrysophyceae order				Algae
ASV10743	k__Eukaryota	p__Bacillariophyta	c__Coscinodiscophyceae	o__Thalassiosirales	f__Stephanodiscaceae	g__Stephanodiscus		Algae
ASV10744	Unassigned							Unassigned
ASV10745	Unassigned							Unassigned
ASV10746	Unassigned							Unassigned
ASV10747	k__Eukaryota	p__Rhodophyta						Algae
ASV10748	Unassigned							Unassigned
ASV10749	Unassigned							Unassigned
ASV1075	k__Eukaryota	p__Discosea	c__unclassified Discosea class	o__Himatismenida	f__Cochliopodiidae	g__Cochliopodium		Zooplankton
ASV10750	k__Eukaryota	p__Bacillariophyta	c__Bacillariophyceae	o__Bacillariales	f__Bacillariaceae	g__Nitzschia	s__Nitzschia inconspicua	Algae
ASV10752	k__Eukaryota	p__Cnidaria	c__Hydrozoa	o__Leptothecata	f__Blackfordiidae	g__Blackfordia	s__Blackfordia sp. 1-Vietnam-2020	Zooplankton
ASV10753	k__Eukaryota	p__Cnidaria	c__Hydrozoa	o__Leptothecata				Zooplankton
ASV10754	Unassigned							Unassigned
ASV10755	k__Eukaryota	p__Basidiomycota	c__Agaricomycetes					Fungi
ASV10756	k__Eukaryota	p__Rhodophyta	c__Florideophyceae					Algae
ASV10757	Unassigned							Unassigned
ASV10758	Unassigned							Unassigned
ASV10759	k__Eukaryota	p__Arthropoda	c__Hexanauplia	o__Calanoida	f__Pseudodiaptomidae	g__Pseudodiaptomus	s__Pseudodiaptomus forbesi	Zooplankton
ASV1076	k__Eukaryota	p__Discosea	c__Flabellinia	o__Dactylopodida	f__Paramoebidae	g__Korotnevella	s__Korotnevella limbata	Zooplankton
ASV10760	Unassigned							Unassigned
ASV10761	k__Eukaryota	p__unclassified Eukaryota phylum	c__Chrysophyceae	o__unclassified Chrysophyceae order				Algae
ASV10762	k__Eukaryota	p__Bacillariophyta	c__Coscinodiscophyceae	o__Thalassiosirales	f__Stephanodiscaceae	g__Stephanodiscus		Algae
ASV10763	k__Eukaryota	p__Bacillariophyta	c__Coscinodiscophyceae	o__Thalassiosirales	f__Skeletonemataceae	g__Skeletonema		Algae
ASV10764	k__Eukaryota	p__Bacillariophyta	c__Coscinodiscophyceae	o__Thalassiosirales				Algae
ASV10765	k__Eukaryota	p__Ascomycota						Fungi
ASV10766	k__Eukaryota	p__Arthropoda	c__Insecta					other
ASV10767	Unassigned							Unassigned
ASV10768	k__Eukaryota	p__Bacillariophyta	c__Bacillariophyceae	o__Naviculales				Algae
ASV10769	Unassigned							Unassigned
ASV10770	k__Eukaryota	p__Bacillariophyta	c__Coscinodiscophyceae	o__Thalassiosirales	f__Stephanodiscaceae	g__Stephanodiscus		Algae
ASV10771	k__Eukaryota							Eukaryota
ASV10772	k__Eukaryota	p__Cnidaria	c__Hydrozoa	o__Anthoathecata	f__Zancleidae	g__Zanclea		Zooplankton
ASV10773	k__Eukaryota	p__Bacillariophyta	c__Coscinodiscophyceae	o__Rhizosoleniales	f__Rhizosoleniaceae	g__Guinardia	s__Guinardia delicatula	Algae
ASV10775	Unassigned							Unassigned
ASV10776	k__Eukaryota	p__Cnidaria	c__Hydrozoa					Zooplankton
ASV10777	Unassigned							Unassigned
ASV10778	k__Eukaryota	p__Oomycota	c__unclassified Oomycota class	o__Pythiales	f__Pythiaceae	g__Globisporangium		Fungi
ASV10779	Unassigned							Unassigned
ASV1078	Unassigned							Unassigned
ASV10780	k__Eukaryota	p__Discosea	c__unclassified Discosea class	o__Longamoebia	f__Acanthamoebidae	g__Acanthamoeba	s__Acanthamoeba sp.	Zooplankton
ASV10781	k__Eukaryota	p__Cnidaria	c__Hydrozoa	o__Leptothecata	f__Obeliidae	g__Obelia		Zooplankton
ASV10782	k__Eukaryota	p__Bacillariophyta	c__Coscinodiscophyceae	o__Thalassiosirales	f__Stephanodiscaceae	g__Stephanodiscus		Algae
ASV10783	k__Eukaryota	p__Bacillariophyta	c__Coscinodiscophyceae	o__Thalassiosirales	f__Stephanodiscaceae	g__Cyclotella	s__Cyclotella cryptica	Algae
ASV10784	k__Eukaryota	p__Ascomycota	c__Sordariomycetes					Fungi
ASV10785	k__Eukaryota	p__Porifera	c__Demospongiae	o__Bubarida	f__Dictyonellidae	g__Scopalina	s__Scopalina ruetzleri	Zoobenthos
ASV10786	Unassigned							Unassigned
ASV10787	k__Eukaryota	p__Porifera	c__Demospongiae	o__Poecilosclerida	f__Microcionidae	g__Clathria		Zoobenthos
ASV10788	k__Eukaryota	p__Porifera	c__Demospongiae	o__Haplosclerida	f__Niphatidae	g__Cribrochalina		Zoobenthos
ASV10789	k__Eukaryota	p__Discosea						Zooplankton
ASV1079	k__Eukaryota	p__Oomycota	c__unclassified Oomycota class	o__Saprolegniales	f__Saprolegniaceae	g__Saprolegnia		Fungi
ASV10790	k__Eukaryota	p__Bacillariophyta	c__Bacillariophyceae	o__Bacillariales	f__Bacillariaceae	g__Nitzschia		Algae
ASV10791	k__Eukaryota	p__unclassified Eukaryota phylum	c__Eustigmatophyceae	o__Eustigmatales	f__Monodopsidaceae	g__Nannochloropsis		Algae
ASV10792	Unassigned							Unassigned
ASV10793	Unassigned							Unassigned
ASV10794	k__Eukaryota							Eukaryota
ASV10795	k__Eukaryota	p__Bacillariophyta	c__Coscinodiscophyceae	o__Thalassiosirales				Algae
ASV10796	k__Eukaryota	p__Arthropoda	c__Branchiopoda	o__Diplostraca	f__Macrotrichidae	g__Macrothrix	s__Macrothrix sp. HE-364	Zooplankton
ASV10797	k__Eukaryota	p__Discosea	c__Flabellinia	o__Dactylopodida	f__Paramoebidae	g__Korotnevella	s__Korotnevella limbata	Zooplankton
ASV10798	Unassigned							Unassigned
ASV10799	Unassigned							Unassigned
ASV108	k__Eukaryota	p__Arthropoda	c__Branchiopoda	o__Diplostraca	f__Macrotrichidae	g__Macrothrix	s__Macrothrix sp. HE-364	Zooplankton
ASV1080	k__Eukaryota	p__Bacillariophyta	c__Coscinodiscophyceae	o__Thalassiosirales	f__Skeletonemataceae	g__Skeletonema		Algae
ASV10800	Unassigned							Unassigned
ASV10801	k__Eukaryota	p__Oomycota	c__unclassified Oomycota class	o__Saprolegniales	f__Saprolegniaceae	g__Brevilegnia	s__Brevilegnia unisperma	Fungi
ASV10803	k__Eukaryota	p__Bacillariophyta	c__Bacillariophyceae	o__Bacillariales	f__Bacillariaceae	g__Nitzschia	s__Nitzschia palea	Algae
ASV10804	k__Eukaryota	p__Oomycota	c__unclassified Oomycota class	o__Pythiales	f__Pythiaceae	g__Pythium	s__Pythium aphanidermatum	Fungi
ASV10805	Unassigned							Unassigned
ASV10806	k__Eukaryota	p__Basidiomycota	c__Agaricomycetes	o__Agaricales	f__Marasmiaceae	g__Marasmius	s__Marasmius tenuissimus	Fungi
ASV10807	k__Eukaryota	p__Arthropoda	c__Insecta	o__Lepidoptera				Zoobenthos
ASV10808	k__Eukaryota	p__Echinodermata	c__Holothuroidea	o__Apodida	f__Chiridotidae	g__Chiridota	s__Chiridota heheva	Zoobenthos
ASV10809	k__Eukaryota	p__Cnidaria	c__Anthozoa	o__Alcyonacea	f__Tubiporidae	g__Tubipora	s__Tubipora musica	Zooplankton
ASV1081	k__Eukaryota	p__Discosea	c__unclassified Discosea class	o__Longamoebia	f__Acanthamoebidae	g__Acanthamoeba	s__Acanthamoeba sp.	Zooplankton
ASV10810	k__Eukaryota	p__Chlorophyta	c__Trebouxiophyceae	o__Chlorellales	f__Chlorellaceae	g__Nannochloris	s__Nannochloris sp. MBTD-CMFRI-S048	Algae
ASV10811	k__Eukaryota	p__Bacillariophyta	c__Coscinodiscophyceae	o__Thalassiosirales				Algae
ASV10813	k__Eukaryota	p__Cnidaria	c__Hydrozoa					Zooplankton
ASV10814	k__Eukaryota	p__Bacillariophyta	c__Coscinodiscophyceae	o__Thalassiosirales	f__Stephanodiscaceae	g__Cyclostephanos	s__Cyclostephanos tholiformis	Algae
ASV10815	k__Eukaryota	p__Arthropoda	c__Hexanauplia	o__Calanoida	f__Pseudodiaptomidae	g__Pseudodiaptomus	s__Pseudodiaptomus forbesi	Zooplankton
ASV10816	k__Eukaryota	p__Chlorophyta	c__Mamiellophyceae	o__Mamiellales	f__Mamiellaceae	g__Micromonas	s__Micromonas pusilla	Algae
ASV10817	k__Eukaryota	p__Discosea	c__Flabellinia	o__Dactylopodida	f__Paramoebidae	g__Korotnevella	s__Korotnevella novazelandica	Zooplankton
ASV10818	k__Eukaryota	p__Oomycota	c__unclassified Oomycota class	o__Peronosporales	f__Peronosporaceae	g__Phytophthora		Fungi
ASV10819	k__Eukaryota	p__Cnidaria	c__Hydrozoa	o__Leptothecata	f__Obeliidae	g__Obelia	s__Obelia geniculata	Zooplankton
ASV1082	k__Eukaryota	p__unclassified Eukaryota phylum	c__unclassified Eukaryota class	o__unclassified Eukaryota order	f__unclassified Eukaryota family	g__unclassified Eukaryota genus	s__invertebrate environmental sample	Eukaryota
ASV10820	k__Eukaryota	p__Discosea	c__Flabellinia	o__Dactylopodida	f__Paramoebidae	g__Korotnevella	s__Korotnevella limbata	Zooplankton
ASV10821	k__Eukaryota	p__Arthropoda	c__Insecta	o__Diptera				Zoobenthos
ASV10822	k__Eukaryota	p__Basidiomycota	c__Agaricomycetes	o__Russulales	f__Albatrellaceae	g__Albatrellus	s__Albatrellus sp. MRD073-08	Fungi
ASV10824	k__Eukaryota	p__Bacillariophyta	c__Coscinodiscophyceae	o__Thalassiosirales	f__Stephanodiscaceae	g__Stephanodiscus		Algae
ASV10825	k__Eukaryota	p__Arthropoda	c__Hexanauplia	o__Calanoida	f__Pseudodiaptomidae	g__Pseudodiaptomus	s__Pseudodiaptomus forbesi	Zooplankton
ASV10827	k__Eukaryota	p__Discosea	c__unclassified Discosea class	o__Longamoebia	f__Acanthamoebidae	g__Acanthamoeba	s__Acanthamoeba sp.	Zooplankton
ASV10828	k__Eukaryota	p__Oomycota	c__unclassified Oomycota class					Fungi
ASV10829	Unassigned							Unassigned
ASV1083	k__Eukaryota	p__Arthropoda	c__Branchiopoda	o__Diplostraca	f__Macrotrichidae	g__Macrothrix	s__Macrothrix sp. HE-364	Zooplankton
ASV10830	k__Eukaryota	p__Tubulinea	c__Elardia	o__Arcellinida	f__Netzeliidae	g__Netzelia	s__Netzelia lithophila	Zooplankton
ASV10831	k__Eukaryota	p__Bacillariophyta	c__Coscinodiscophyceae	o__Thalassiosirales	f__Skeletonemataceae	g__Skeletonema	s__Skeletonema potamos	Algae
ASV10832	Unassigned							Unassigned
ASV10833	Unassigned							Unassigned
ASV10834	k__Eukaryota	p__unclassified Eukaryota phylum	c__Phaeophyceae	o__Dictyotales	f__Dictyotaceae	g__Dictyota	s__Dictyota linearis	Algae
ASV10835	k__Eukaryota	p__Ascomycota	c__Sordariomycetes					Fungi
ASV10836	k__Eukaryota	p__Oomycota	c__unclassified Oomycota class	o__Peronosporales	f__Peronosporaceae	g__Phytophthora		Fungi
ASV10837	k__Eukaryota	p__unclassified Eukaryota phylum	c__Raphidophyceae	o__unclassified Raphidophyceae order	f__unclassified Raphidophyceae family	g__Haramonas	s__Haramonas dimorpha	Algae
ASV10838	k__Eukaryota	p__unclassified Eukaryota phylum	c__Phaeophyceae	o__Dictyotales	f__Dictyotaceae	g__Dictyota	s__Dictyota dichotoma	Algae
ASV10839	k__Eukaryota	p__Bacillariophyta	c__Coscinodiscophyceae	o__Thalassiosirales	f__Stephanodiscaceae	g__Cyclotella	s__Cyclotella cryptica	Algae
ASV10840	k__Eukaryota	p__Ascomycota						Fungi
ASV10841	k__Eukaryota	p__Basidiomycota	c__Cystobasidiomycetes	o__Cystobasidiales	f__Cystobasidiaceae	g__Cystobasidium	s__Cystobasidium sp.	Fungi
ASV10842	k__Eukaryota	p__Bacillariophyta	c__Coscinodiscophyceae	o__Thalassiosirales	f__Stephanodiscaceae	g__Stephanodiscus		Algae
ASV10843	Unassigned							Unassigned
ASV10844	k__Eukaryota	p__Bacillariophyta	c__Coscinodiscophyceae	o__Thalassiosirales				Algae
ASV10845	Unassigned							Unassigned
ASV10847	k__Eukaryota	p__Arthropoda	c__Malacostraca	o__Isopoda	f__Cymothoidae	g__Livoneca	s__Livoneca redmanii	Zoobenthos
ASV10848	Unassigned							Unassigned
ASV10849	k__Eukaryota	p__Discosea	c__unclassified Discosea class	o__Longamoebia	f__Acanthamoebidae	g__Acanthamoeba	s__Acanthamoeba sp.	Zooplankton
ASV1085	k__Eukaryota	p__Porifera	c__Demospongiae	o__Bubarida	f__Dictyonellidae	g__Scopalina	s__Scopalina ruetzleri	Zoobenthos
ASV10850	k__Eukaryota	p__unclassified Eukaryota phylum	c__Phaeophyceae	o__Ectocarpales	f__Scytosiphonaceae	g__Dactylosiphon	s__Dactylosiphon bullosus	Algae
ASV10851	k__Eukaryota	p__Bacillariophyta	c__Coscinodiscophyceae	o__Thalassiosirales	f__Skeletonemataceae	g__Skeletonema		Algae
ASV10853	k__Eukaryota	p__Tubulinea	c__Elardia	o__Euamoebida				Zooplankton
ASV10854	k__Eukaryota	p__Bacillariophyta	c__Coscinodiscophyceae	o__Thalassiosirales				Algae
ASV10855	Unassigned							Unassigned
ASV10857	Unassigned							Unassigned
ASV10858	k__Eukaryota	p__Arthropoda	c__Insecta	o__Diptera	f__Psychodidae	g__unclassified Psychodidae genus	s__Psychodidae sp. BOLD:AAO8539	Zoobenthos
ASV10859	Unassigned							Unassigned
ASV1086	k__Eukaryota	p__Imbricatea	c__unclassified Imbricatea class	o__Euglyphida	f__Cyphoderiidae	g__Cyphoderia	s__Cyphoderia cf. compressa	Zooplankton
ASV10860	Unassigned							Unassigned
ASV10861	Unassigned							Unassigned
ASV10862	k__Eukaryota	p__Oomycota	c__unclassified Oomycota class	o__Peronosporales	f__Peronosporaceae	g__Phytophthora		Fungi
ASV10863	k__Eukaryota	p__Oomycota	c__unclassified Oomycota class	o__Peronosporales	f__Peronosporaceae	g__Phytophthora		Fungi
ASV10864	k__Eukaryota	p__Bacillariophyta	c__Coscinodiscophyceae	o__Thalassiosirales	f__Stephanodiscaceae	g__Stephanodiscus		Algae
ASV10865	Unassigned							Unassigned
ASV10866	k__Eukaryota	p__Chlorophyta	c__Chlorophyceae	o__Chlamydomonadales	f__Chlamydomonadaceae	g__Chlamydomonas	s__Chlamydomonas sp. UWO 241	Algae
ASV10867	k__Eukaryota	p__Cnidaria	c__Hydrozoa	o__Leptothecata	f__Obeliidae	g__Obelia		Zooplankton
ASV10869	Unassigned							Unassigned
ASV1087	k__Eukaryota	p__Porifera	c__Demospongiae	o__Haplosclerida				Zoobenthos
ASV10870	Unassigned							Unassigned
ASV10871	Unassigned							Unassigned
ASV10872	k__Eukaryota	p__Discosea	c__unclassified Discosea class	o__Longamoebia	f__Acanthamoebidae	g__Acanthamoeba	s__Acanthamoeba sp.	Zooplankton
ASV10873	k__Eukaryota	p__Arthropoda	c__Insecta					other
ASV10874	k__Eukaryota	p__Bacillariophyta	c__Coscinodiscophyceae	o__Thalassiosirales	f__Stephanodiscaceae	g__Cyclostephanos		Algae
ASV10875	k__Eukaryota	p__Bacillariophyta	c__Coscinodiscophyceae	o__Melosirales	f__Stephanopyxidaceae	g__Stephanopyxis	s__Stephanopyxis turris	Algae
ASV10876	k__Eukaryota	p__Bacillariophyta	c__Coscinodiscophyceae	o__Melosirales	f__Melosiraceae	g__Melosira	s__Melosira ambiqua	Algae
ASV10877	k__Eukaryota	p__Bacillariophyta	c__Bacillariophyceae	o__Bacillariales	f__Bacillariaceae	g__Pseudo-nitzschia	s__Pseudo-nitzschia fukuyoi	Algae
ASV10879	Unassigned							Unassigned
ASV1088	Unassigned							Unassigned
ASV10881	k__Eukaryota	p__Ascomycota	c__Eurotiomycetes	o__Eurotiales	f__Trichocomaceae	g__Talaromyces	s__Talaromyces pinophilus	Fungi
ASV10882	k__Eukaryota	p__Chlorophyta	c__Trebouxiophyceae	o__Chlorellales	f__Chlorellaceae	g__Chlorella		Algae
ASV10883	k__Eukaryota	p__Arthropoda	c__Insecta	o__Coleoptera	f__Coccinellidae	g__Micraspis	s__Micraspis discolor	Zoobenthos
ASV10884	k__Eukaryota	p__Bacillariophyta	c__Coscinodiscophyceae	o__Thalassiosirales	f__Skeletonemataceae	g__Skeletonema	s__Skeletonema costatum	Algae
ASV10885	Unassigned							Unassigned
ASV10886	Unassigned							Unassigned
ASV10887	k__Eukaryota	p__Bacillariophyta	c__Coscinodiscophyceae	o__Thalassiosirales	f__Skeletonemataceae	g__Skeletonema		Algae
ASV10888	k__Eukaryota	p__Discosea	c__Flabellinia	o__Dactylopodida	f__Paramoebidae	g__Cunea	s__Cunea thuwala	Zooplankton
ASV10889	k__Eukaryota	p__Oomycota	c__unclassified Oomycota class	o__Peronosporales	f__Peronosporaceae	g__Phytophthora		Fungi
ASV1089	k__Eukaryota	p__Oomycota	c__unclassified Oomycota class	o__Peronosporales	f__Peronosporaceae	g__Phytophthora		Fungi
ASV10890	Unassigned							Unassigned
ASV10891	k__Eukaryota	p__Oomycota	c__unclassified Oomycota class	o__Peronosporales	f__Peronosporaceae	g__Phytophthora		Fungi
ASV10892	k__Eukaryota	p__Basidiomycota	c__Agaricomycetes					Fungi
ASV10893	Unassigned							Unassigned
ASV10894	k__Eukaryota	p__Cnidaria	c__Hydrozoa	o__Leptothecata	f__Obeliidae	g__Obelia		Zooplankton
ASV10895	k__Eukaryota	p__Discosea	c__unclassified Discosea class	o__Longamoebia	f__Acanthamoebidae	g__Acanthamoeba	s__Acanthamoeba sp.	Zooplankton
ASV10897	k__Eukaryota	p__Bacillariophyta	c__Coscinodiscophyceae	o__Thalassiosirales	f__Skeletonemataceae	g__Skeletonema		Algae
ASV10898	k__Eukaryota	p__Cnidaria	c__Hydrozoa	o__Siphonophorae	f__Agalmatidae	g__Nanomia	s__Nanomia cara	Zooplankton
ASV10899	k__Eukaryota	p__Arthropoda	c__Insecta					other
ASV109	k__Eukaryota	p__Oomycota	c__unclassified Oomycota class	o__Pythiales	f__Pythiaceae	g__Globisporangium	s__Globisporangium ultimum	Fungi
ASV1090	k__Eukaryota	p__Discosea	c__Flabellinia	o__Dactylopodida	f__Paramoebidae	g__Korotnevella	s__Korotnevella novazelandica	Zooplankton
ASV10900	k__Eukaryota	p__Bacillariophyta	c__Bacillariophyceae	o__Naviculales	f__Sellaphoraceae	g__Sellaphora	s__Sellaphora pupula	Algae
ASV10901	k__Eukaryota	p__Basidiomycota	c__Agaricomycetes	o__Boletales	f__Boletaceae	g__Tylopilus	s__Tylopilus plumbeoviolaceoides	Fungi
ASV10902	k__Eukaryota	p__Bacillariophyta	c__Coscinodiscophyceae	o__Thalassiosirales	f__Stephanodiscaceae	g__Stephanodiscus		Algae
ASV10903	k__Eukaryota	p__Ascomycota	c__Dothideomycetes	o__Cladosporiales	f__Cladosporiaceae	g__Cladosporium		Fungi
ASV10904	k__Eukaryota	p__Discosea	c__unclassified Discosea class	o__Longamoebia	f__Acanthamoebidae	g__Acanthamoeba	s__Acanthamoeba sp.	Zooplankton
ASV10905	k__Eukaryota	p__Discosea	c__unclassified Discosea class	o__Longamoebia	f__Acanthamoebidae	g__Acanthamoeba	s__Acanthamoeba sp.	Zooplankton
ASV10906	Unassigned							Unassigned
ASV10907	k__Eukaryota	p__Arthropoda	c__Branchiopoda	o__Diplostraca	f__Macrotrichidae	g__Macrothrix	s__Macrothrix sp. HE-364	Zooplankton
ASV10908	Unassigned							Unassigned
ASV10909	k__Eukaryota	p__Discosea	c__unclassified Discosea class	o__Longamoebia	f__Acanthamoebidae	g__Acanthamoeba	s__Acanthamoeba tubiashi	Zooplankton
ASV1091	k__Eukaryota	p__Discosea						Zooplankton
ASV10910	k__Eukaryota	p__Bacillariophyta	c__Coscinodiscophyceae	o__Thalassiosirales	f__Stephanodiscaceae	g__Stephanodiscus		Algae
ASV10911	k__Eukaryota	p__Discosea	c__unclassified Discosea class	o__Himatismenida				Zooplankton
ASV10912	k__Eukaryota	p__Bacillariophyta	c__Coscinodiscophyceae	o__Thalassiosirales				Algae
ASV10913	k__Eukaryota	p__Discosea	c__Flabellinia	o__Dactylopodida	f__Paramoebidae	g__Korotnevella	s__Korotnevella limbata	Zooplankton
ASV10914	k__Eukaryota	p__Rhodophyta	c__Bangiophyceae	o__Bangiales	f__Bangiaceae	g__Neoporphyra	s__Neoporphyra haitanensis	Algae
ASV10915	Unassigned							Unassigned
ASV10916	k__Eukaryota	p__unclassified Eukaryota phylum	c__Chrysophyceae	o__unclassified Chrysophyceae order				Algae
ASV10917	k__Eukaryota	p__Tubulinea	c__Elardia	o__Euamoebida				Zooplankton
ASV10918	k__Eukaryota	p__Mollusca	c__Gastropoda	o__Stylommatophora	f__Ariophantidae	g__Macrochlamys		Zoobenthos
ASV10919	k__Eukaryota	p__unclassified Eukaryota phylum	c__Chrysophyceae	o__Chromulinales	f__Dinobryaceae	g__Poteriospumella		Algae
ASV1092	k__Eukaryota	p__Tubulinea	c__Elardia	o__Arcellinida	f__Arcellidae	g__Arcella	s__Arcella conica	Zooplankton
ASV10920	k__Eukaryota	p__Bacillariophyta	c__Coscinodiscophyceae	o__Thalassiosirales	f__Stephanodiscaceae	g__Stephanodiscus		Algae
ASV10921	k__Eukaryota	p__Discosea	c__Flabellinia	o__Dactylopodida	f__Paramoebidae	g__Korotnevella	s__Korotnevella limbata	Zooplankton
ASV10923	k__Eukaryota	p__Arthropoda	c__Insecta	o__Diptera	f__Syrphidae	g__Psilota	s__Psilota cuprea	Zoobenthos
ASV10924	k__Eukaryota	p__Bacillariophyta	c__Coscinodiscophyceae	o__Thalassiosirales				Algae
ASV10925	k__Eukaryota	p__Mollusca	c__Gastropoda	o__Stylommatophora	f__Ariophantidae	g__Macrochlamys		Zoobenthos
ASV10926	k__Eukaryota	p__Bacillariophyta	c__Coscinodiscophyceae	o__Thalassiosirales	f__Stephanodiscaceae			Algae
ASV10927	k__Eukaryota	p__Bacillariophyta	c__Coscinodiscophyceae	o__Thalassiosirales	f__Stephanodiscaceae	g__Stephanodiscus		Algae
ASV10928	Unassigned							Unassigned
ASV10929	k__Eukaryota	p__Ascomycota	c__Sordariomycetes	o__Hypocreales	f__Cordycipitaceae			Fungi
ASV1093	k__Eukaryota	p__Discosea	c__unclassified Discosea class	o__Longamoebia	f__Acanthamoebidae	g__Acanthamoeba	s__Acanthamoeba tubiashi	Zooplankton
ASV10930	k__Eukaryota	p__Arthropoda	c__Insecta					other
ASV10931	k__Eukaryota	p__Bacillariophyta	c__Coscinodiscophyceae	o__Thalassiosirales	f__Stephanodiscaceae	g__Stephanodiscus		Algae
ASV10932	Unassigned							Unassigned
ASV10933	k__Eukaryota	p__Bacillariophyta	c__Coscinodiscophyceae	o__Thalassiosirales	f__Stephanodiscaceae	g__Stephanodiscus		Algae
ASV10934	k__Eukaryota	p__Bacillariophyta	c__Coscinodiscophyceae	o__Thalassiosirales	f__Stephanodiscaceae	g__Stephanodiscus		Algae
ASV10935	k__Eukaryota	p__unclassified Eukaryota phylum	c__Eustigmatophyceae	o__Eustigmatales	f__Monodopsidaceae	g__Nannochloropsis	s__Nannochloropsis limnetica	Algae
ASV10936	k__Eukaryota	p__Cnidaria	c__Hydrozoa	o__Leptothecata	f__Sertulariidae	g__Symplectoscyphus	s__Symplectoscyphus tricuspidatus	Zooplankton
ASV10938	Unassigned							Unassigned
ASV10939	Unassigned							Unassigned
ASV1094	k__Eukaryota	p__Arthropoda	c__Insecta	o__Lepidoptera	f__Gelechiidae	g__Scrobipalpa		Zoobenthos
ASV10940	k__Eukaryota	p__Chordata	c__Mammalia	o__Artiodactyla	f__Bovidae	g__Bos	s__Bos taurus	other
ASV10941	k__Eukaryota	p__Chlorophyta	c__Trebouxiophyceae	o__Chlorellales	f__Chlorellaceae	g__unclassified Chlorellaceae genus	s__Chlorellaceae sp. 311 I	Algae
ASV10942	Unassigned							Unassigned
ASV10943	k__Eukaryota	p__unclassified Eukaryota phylum						Eukaryota
ASV10944	k__Eukaryota	p__unclassified Eukaryota phylum	c__Chrysophyceae	o__Chromulinales	f__Chromulinaceae	g__Pedospumella	s__Pedospumella sp.	Algae
ASV10945	k__Eukaryota	p__Bacillariophyta	c__Coscinodiscophyceae	o__Thalassiosirales				Algae
ASV10946	k__Eukaryota	p__Discosea	c__unclassified Discosea class	o__Himatismenida	f__Cochliopodiidae	g__Cochliopodium	s__Cochliopodium crystalli	Zooplankton
ASV10947	k__Eukaryota	p__Bacillariophyta	c__Coscinodiscophyceae	o__Thalassiosirales	f__Skeletonemataceae	g__Skeletonema		Algae
ASV10948	k__Eukaryota	p__Arthropoda	c__Insecta	o__Diptera	f__Mycetophilidae			Zoobenthos
ASV10949	k__Eukaryota	p__Arthropoda	c__Insecta	o__Lepidoptera	f__unclassified Lepidoptera family	g__unclassified Lepidoptera genus	s__Lepidoptera sp. BOLD:AAA0525	Zoobenthos
ASV1095	k__Eukaryota	p__Bacillariophyta	c__Coscinodiscophyceae	o__Thalassiosirales	f__Stephanodiscaceae	g__Stephanodiscus		Algae
ASV10950	k__Eukaryota	p__Cnidaria						Zooplankton
ASV10951	k__Eukaryota	p__Cnidaria	c__Hydrozoa	o__Leptothecata	f__Obeliidae	g__Obelia	s__Obelia geniculata	Zooplankton
ASV10952	Unassigned							Unassigned
ASV10954	Unassigned							Unassigned
ASV10955	k__Eukaryota	p__Oomycota	c__unclassified Oomycota class					Fungi
ASV10956	k__Eukaryota	p__Bacillariophyta	c__Coscinodiscophyceae	o__Melosirales	f__Melosiraceae	g__Melosira	s__Melosira ambiqua	Algae
ASV10957	Unassigned							Unassigned
ASV10958	k__Eukaryota	p__Cnidaria	c__Hydrozoa	o__Leptothecata	f__Aglaopheniidae	g__Aglaophenia	s__Aglaophenia pluma	Zooplankton
ASV1096	k__Eukaryota	p__Arthropoda	c__Insecta					other
ASV10960	Unassigned							Unassigned
ASV10961	k__Eukaryota	p__Discosea						Zooplankton
ASV10962	k__Eukaryota	p__unclassified Eukaryota phylum	c__Phaeophyceae	o__Ectocarpales	f__Scytosiphonaceae			Algae
ASV10963	k__Eukaryota	p__unclassified Eukaryota phylum	c__Cryptophyceae	o__Cryptomonadales	f__Cryptomonadaceae	g__Cryptomonas	s__Cryptomonas curvata	Algae
ASV10964	k__Eukaryota	p__Bacillariophyta	c__Coscinodiscophyceae	o__Thalassiosirales	f__Stephanodiscaceae	g__Stephanodiscus		Algae
ASV10965	k__Eukaryota	p__Cnidaria	c__Hydrozoa	o__Anthoathecata	f__Rathkeidae	g__Rathkea	s__Rathkea octopunctata	Zooplankton
ASV10966	Unassigned							Unassigned
ASV10967	Unassigned							Unassigned
ASV10968	k__Eukaryota	p__Bacillariophyta	c__Coscinodiscophyceae	o__Thalassiosirales				Algae
ASV10969	k__Eukaryota	p__Bacillariophyta	c__Coscinodiscophyceae	o__Thalassiosirales	f__Stephanodiscaceae			Algae
ASV1097	k__Eukaryota	p__Oomycota	c__unclassified Oomycota class					Fungi
ASV10970	Unassigned							Unassigned
ASV10971	k__Eukaryota	p__Oomycota	c__unclassified Oomycota class	o__Peronosporales	f__Peronosporaceae			Fungi
ASV10972	k__Eukaryota	p__Tubulinea	c__Elardia	o__Arcellinida	f__Hyalospheniidae	g__Nebela	s__Nebela aliciae	Zooplankton
ASV10974	k__Eukaryota	p__Chytridiomycota	c__Chytridiomycetes	o__Synchytriales	f__Synchytriaceae	g__Synchytrium	s__Synchytrium endobioticum	Fungi
ASV10975	Unassigned							Unassigned
ASV10976	k__Eukaryota	p__Arthropoda	c__Insecta	o__Diptera	f__Culicidae	g__Anopheles		Zoobenthos
ASV10978	k__Eukaryota	p__Cnidaria	c__Hydrozoa	o__Anthoathecata	f__Rathkeidae	g__Rathkea	s__Rathkea octopunctata	Zooplankton
ASV10979	k__Eukaryota	p__Ascomycota						Fungi
ASV1098	k__Eukaryota	p__Arthropoda						other
ASV10980	k__Eukaryota	p__Porifera	c__Demospongiae	o__Poecilosclerida				Zoobenthos
ASV10981	Unassigned							Unassigned
ASV10983	k__Eukaryota							Eukaryota
ASV10984	k__Eukaryota							Eukaryota
ASV10985	k__Eukaryota	p__Cnidaria	c__Hydrozoa	o__Anthoathecata	f__Zancleidae	g__Zanclea	s__Zanclea implexa	Zooplankton
ASV10986	Unassigned							Unassigned
ASV10987	k__Eukaryota	p__Cnidaria	c__Hydrozoa	o__Leptothecata	f__Obeliidae	g__Obelia		Zooplankton
ASV10988	k__Eukaryota	p__Bacillariophyta	c__Bacillariophyceae	o__Naviculales	f__Sellaphoraceae	g__Sellaphora		Algae
ASV10989	k__Eukaryota	p__Discosea	c__unclassified Discosea class	o__Longamoebia	f__Acanthamoebidae	g__Acanthamoeba	s__Acanthamoeba sp.	Zooplankton
ASV1099	k__Eukaryota	p__Chlorophyta	c__Pedinophyceae	o__Pedinomonadales	f__Pedinomonadaceae	g__Pedinomonas	s__Pedinomonas minor	Algae
ASV10991	k__Eukaryota	p__Oomycota	c__unclassified Oomycota class	o__Saprolegniales	f__Saprolegniaceae			Fungi
ASV10992	k__Eukaryota	p__Bacillariophyta	c__Bacillariophyceae	o__Naviculales	f__Sellaphoraceae	g__Sellaphora		Algae
ASV10993	k__Eukaryota	p__Cnidaria	c__Hydrozoa					Zooplankton
ASV10994	Unassigned							Unassigned
ASV10995	k__Eukaryota	p__unclassified Eukaryota phylum	c__Chrysophyceae	o__unclassified Chrysophyceae order				Algae
ASV10996	k__Eukaryota	p__Oomycota	c__unclassified Oomycota class	o__Saprolegniales	f__Saprolegniaceae	g__Achlya		Fungi
ASV10998	k__Eukaryota	p__Arthropoda	c__Insecta	o__Diptera				Zoobenthos
ASV10999	Unassigned							Unassigned
ASV11	k__Eukaryota	p__Bacillariophyta	c__Coscinodiscophyceae	o__Thalassiosirales	f__Stephanodiscaceae	g__Stephanodiscus		Algae
ASV110	k__Eukaryota	p__Cnidaria	c__Hydrozoa	o__Leptothecata	f__Obeliidae	g__Obelia		Zooplankton
ASV1100	k__Eukaryota							Eukaryota
ASV11000	k__Eukaryota	p__Oomycota	c__unclassified Oomycota class	o__Pythiales	f__Pythiaceae	g__Globisporangium	s__Globisporangium spinosum	Fungi
ASV11001	k__Eukaryota	p__Bacillariophyta	c__Bacillariophyceae					Algae
ASV11002	Unassigned							Unassigned
ASV11003	k__Eukaryota	p__Bacillariophyta	c__Coscinodiscophyceae	o__Thalassiosirales	f__Skeletonemataceae	g__Skeletonema	s__Skeletonema potamos	Algae
ASV11004	k__Eukaryota	p__Discosea	c__Flabellinia	o__Dactylopodida	f__Paramoebidae	g__Korotnevella	s__Korotnevella limbata	Zooplankton
ASV11005	k__Eukaryota	p__Discosea	c__Flabellinia	o__Dactylopodida	f__Paramoebidae	g__Korotnevella	s__Korotnevella limbata	Zooplankton
ASV11006	k__Eukaryota	p__Bacillariophyta	c__Coscinodiscophyceae	o__Thalassiosirales	f__Stephanodiscaceae	g__Stephanodiscus		Algae
ASV11007	Unassigned							Unassigned
ASV11008	Unassigned							Unassigned
ASV11009	k__Eukaryota	p__Ascomycota	c__Sordariomycetes	o__Glomerellales	f__Glomerellaceae	g__Colletotrichum	s__Colletotrichum siamense	Fungi
ASV1101	k__Eukaryota	p__Tubulinea	c__Elardia	o__Arcellinida	f__Hyalospheniidae	g__Nebela		Zooplankton
ASV11010	Unassigned							Unassigned
ASV11011	k__Eukaryota	p__Discosea						Zooplankton
ASV11012	k__Eukaryota	p__unclassified Eukaryota phylum	c__Phaeophyceae	o__Ectocarpales	f__Chordariaceae	g__Microspongium	s__Microspongium alariae	Algae
ASV11013	k__Eukaryota	p__Bacillariophyta	c__Coscinodiscophyceae	o__Thalassiosirales	f__Skeletonemataceae	g__Skeletonema		Algae
ASV11014	Unassigned							Unassigned
ASV11015	k__Eukaryota	p__Bacillariophyta	c__Coscinodiscophyceae	o__Thalassiosirales	f__Stephanodiscaceae	g__Cyclotella	s__Cyclotella cryptica	Algae
ASV11016	k__Eukaryota	p__Cnidaria	c__Hydrozoa	o__Leptothecata	f__Obeliidae	g__Obelia		Zooplankton
ASV11018	k__Eukaryota	p__Oomycota	c__unclassified Oomycota class	o__Peronosporales	f__Peronosporaceae	g__Phytophthora	s__Phytophthora captiosa	Fungi
ASV11019	k__Eukaryota	p__Oomycota	c__unclassified Oomycota class	o__Saprolegniales	f__Saprolegniaceae			Fungi
ASV1102	k__Eukaryota	p__Cnidaria	c__Hydrozoa	o__Leptothecata	f__Obeliidae	g__Obelia		Zooplankton
ASV11020	k__Eukaryota	p__Rhodophyta	c__Florideophyceae					Algae
ASV11022	k__Eukaryota	p__Arthropoda	c__Arachnida	o__Araneae	f__Salticidae	g__Phidippus	s__Phidippus princeps	other
ASV11023	Unassigned							Unassigned
ASV11024	k__Eukaryota	p__Discosea	c__unclassified Discosea class	o__Longamoebia	f__Acanthamoebidae	g__Acanthamoeba	s__Acanthamoeba sp.	Zooplankton
ASV11025	k__Eukaryota	p__unclassified Eukaryota phylum	c__Phaeophyceae	o__Dictyotales	f__Dictyotaceae	g__Lobophora	s__Lobophora rosacea	Algae
ASV11026	Unassigned							Unassigned
ASV11027	k__Eukaryota	p__Bacillariophyta	c__Coscinodiscophyceae	o__Thalassiosirales	f__Stephanodiscaceae	g__Cyclotella	s__Cyclotella cryptica	Algae
ASV11028	k__Eukaryota							Eukaryota
ASV11029	k__Eukaryota	p__Bacillariophyta	c__Coscinodiscophyceae	o__Thalassiosirales				Algae
ASV1103	k__Eukaryota	p__Bacillariophyta	c__Coscinodiscophyceae	o__Thalassiosirales				Algae
ASV11030	Unassigned							Unassigned
ASV11031	Unassigned							Unassigned
ASV11032	k__Eukaryota	p__unclassified Eukaryota phylum	c__Phaeophyceae	o__Ectocarpales	f__Scytosiphonaceae	g__Petalonia	s__Petalonia fascia	Algae
ASV11033	k__Eukaryota	p__unclassified Eukaryota phylum	c__Cryptophyceae	o__Cryptomonadales	f__Cryptomonadaceae	g__Cryptomonas	s__Cryptomonas curvata	Algae
ASV11034	k__Eukaryota	p__Bacillariophyta	c__Coscinodiscophyceae	o__Thalassiosirales	f__Skeletonemataceae	g__Skeletonema		Algae
ASV11035	Unassigned							Unassigned
ASV11036	Unassigned							Unassigned
ASV11037	k__Eukaryota	p__Bacillariophyta	c__Coscinodiscophyceae	o__Thalassiosirales				Algae
ASV11038	k__Eukaryota	p__Oomycota	c__unclassified Oomycota class	o__Peronosporales	f__Peronosporaceae	g__Nothophytophthora	s__Nothophytophthora sp. 'liri'	Fungi
ASV1104	k__Eukaryota	p__Arthropoda	c__Branchiopoda	o__Diplostraca	f__Macrotrichidae	g__Macrothrix	s__Macrothrix sp. HE-364	Zooplankton
ASV11040	k__Eukaryota	p__Cnidaria	c__Hydrozoa	o__Anthoathecata	f__Corynidae	g__Coryne	s__Coryne tricycla	Zooplankton
ASV11041	k__Eukaryota	p__Bacillariophyta	c__Coscinodiscophyceae	o__Thalassiosirales	f__Stephanodiscaceae	g__Stephanodiscus		Algae
ASV11042	k__Eukaryota	p__unclassified Eukaryota phylum	c__Chrysophyceae	o__Chromulinales	f__Paraphysomonadaceae	g__Paraphysomonas	s__Paraphysomonas sp.	Algae
ASV11044	Unassigned							Unassigned
ASV11045	k__Eukaryota	p__Arthropoda	c__Branchiopoda	o__Diplostraca	f__Macrotrichidae	g__Macrothrix	s__Macrothrix sp. HE-364	Zooplankton
ASV11046	k__Eukaryota	p__Chlorophyta	c__Trebouxiophyceae	o__Chlorellales	f__Chlorellaceae	g__unclassified Chlorellaceae genus	s__Chlorellaceae sp. 311 I	Algae
ASV11048	k__Eukaryota	p__Bacillariophyta	c__Bacillariophyceae	o__Cymbellales	f__Gomphonemataceae	g__Gomphonema	s__Gomphonema parvulum	Algae
ASV11049	Unassigned							Unassigned
ASV1105	k__Eukaryota	p__Arthropoda	c__Hexanauplia	o__Calanoida	f__Tortanidae	g__Tortanus	s__Tortanus vermiculus	Zooplankton
ASV11050	k__Eukaryota	p__Bacillariophyta	c__Coscinodiscophyceae	o__Thalassiosirales	f__Stephanodiscaceae	g__Stephanodiscus		Algae
ASV11052	Unassigned							Unassigned
ASV11053	k__Eukaryota	p__Ascomycota	c__Eurotiomycetes	o__Chaetothyriales	f__Trichomeriaceae	g__Arthrocladium	s__Arthrocladium fulminans	Fungi
ASV11054	k__Eukaryota	p__Bacillariophyta	c__Coscinodiscophyceae	o__Thalassiosirales				Algae
ASV11055	k__Eukaryota	p__Bacillariophyta	c__Coscinodiscophyceae	o__Thalassiosirales	f__Skeletonemataceae	g__Skeletonema		Algae
ASV11056	k__Eukaryota	p__Chlorophyta	c__Trebouxiophyceae	o__Chlorellales	f__Chlorellaceae	g__Chlorella		Algae
ASV11057	k__Eukaryota	p__Tubulinea	c__Elardia	o__Arcellinida	f__Netzeliidae			Zooplankton
ASV11058	k__Eukaryota	p__Porifera	c__Demospongiae					Zoobenthos
ASV11059	k__Eukaryota	p__Basidiomycota	c__Agaricomycetes	o__Polyporales	f__Polyporaceae	g__Ganoderma		Fungi
ASV1106	k__Eukaryota	p__Oomycota	c__unclassified Oomycota class	o__Peronosporales	f__Peronosporaceae	g__Phytophthora		Fungi
ASV11060	k__Eukaryota	p__Arthropoda	c__Insecta	o__Diptera	f__Mycetophilidae			Zoobenthos
ASV11061	k__Eukaryota	p__unclassified Eukaryota phylum	c__Phaeophyceae	o__Laminariales				Algae
ASV11062	k__Eukaryota	p__Arthropoda	c__Branchiopoda	o__Diplostraca	f__Macrotrichidae	g__Macrothrix	s__Macrothrix sp. HE-364	Zooplankton
ASV11063	k__Eukaryota	p__Arthropoda	c__Insecta	o__Lepidoptera				Zoobenthos
ASV11064	k__Eukaryota	p__Arthropoda	c__Insecta	o__Lepidoptera				Zoobenthos
ASV11065	k__Eukaryota	p__unclassified Eukaryota phylum	c__Chrysophyceae	o__unclassified Chrysophyceae order				Algae
ASV11066	Unassigned							Unassigned
ASV11067	k__Eukaryota	p__Basidiomycota	c__Agaricomycetes	o__Boletales	f__Boletaceae	g__Tylopilus	s__Tylopilus plumbeoviolaceoides	Fungi
ASV11068	k__Eukaryota	p__Mollusca	c__Gastropoda	o__Stylommatophora	f__Ariophantidae	g__Macrochlamys		Zoobenthos
ASV11069	k__Eukaryota	p__Discosea	c__unclassified Discosea class	o__Longamoebia	f__Acanthamoebidae	g__Acanthamoeba	s__Acanthamoeba sp.	Zooplankton
ASV1107	k__Eukaryota	p__Bacillariophyta	c__Mediophyceae	o__Lithodesmiales	f__Lithodesmiaceae	g__Lithodesmium	s__Lithodesmium intricatum	Algae
ASV11070	k__Eukaryota	p__Oomycota	c__unclassified Oomycota class	o__Peronosporales	f__Peronosporaceae	g__Peronospora	s__Peronospora violacea	Fungi
ASV11071	k__Eukaryota	p__Arthropoda	c__Hexanauplia	o__Calanoida	f__Pseudodiaptomidae	g__Pseudodiaptomus	s__Pseudodiaptomus forbesi	Zooplankton
ASV11072	k__Eukaryota	p__Discosea	c__Flabellinia	o__Dactylopodida	f__Vexilliferidae	g__Pseudoparamoeba	s__Pseudoparamoeba pagei	Zooplankton
ASV11073	k__Eukaryota	p__Oomycota	c__unclassified Oomycota class	o__Peronosporales	f__Peronosporaceae	g__Phytophthora		Fungi
ASV11075	k__Eukaryota	p__Rhodophyta	c__Florideophyceae	o__Gigartinales	f__Dumontiaceae			Algae
ASV11076	k__Eukaryota	p__Basidiomycota	c__Agaricomycetes					Fungi
ASV11077	k__Eukaryota	p__Discosea	c__unclassified Discosea class	o__Longamoebia	f__Acanthamoebidae	g__Acanthamoeba	s__Acanthamoeba sp.	Zooplankton
ASV11078	k__Eukaryota	p__Discosea	c__unclassified Discosea class	o__Longamoebia	f__Acanthamoebidae	g__Acanthamoeba		Zooplankton
ASV11079	k__Eukaryota							Eukaryota
ASV1108	k__Eukaryota	p__Basidiomycota	c__Agaricomycetes					Fungi
ASV11080	k__Eukaryota	p__Mollusca	c__Gastropoda	o__Neogastropoda	f__Muricidae	g__Siratus	s__Siratus pliciferoides	Zoobenthos
ASV11081	k__Eukaryota	p__Chlorophyta	c__Chloropicophyceae	o__Chloropicales	f__Chloropicaceae	g__Chloropicon	s__Chloropicon mariensis	Algae
ASV11082	k__Eukaryota	p__Discosea	c__unclassified Discosea class	o__Longamoebia	f__Acanthamoebidae	g__Acanthamoeba		Zooplankton
ASV11083	k__Eukaryota	p__Porifera	c__Demospongiae	o__Poecilosclerida	f__Iotrochotidae	g__Iotrochota		Zoobenthos
ASV11084	k__Eukaryota	p__Chlorophyta	c__Trebouxiophyceae	o__Chlorellales	f__Chlorellaceae	g__Chlorella		Algae
ASV11085	k__Eukaryota	p__Placozoa	c__unclassified Placozoa class	o__unclassified Placozoa order	f__unclassified Placozoa family	g__unclassified Placozoa genus		Zoobenthos
ASV11086	k__Eukaryota	p__Porifera	c__Demospongiae	o__Bubarida	f__Dictyonellidae	g__Scopalina	s__Scopalina ruetzleri	Zoobenthos
ASV11088	k__Eukaryota	p__Arthropoda	c__Insecta	o__Coleoptera	f__Staphylinidae	g__Phyllodrepa	s__Phyllodrepa nigra	Zoobenthos
ASV11089	k__Eukaryota	p__Haptophyta	c__unclassified Haptophyta class	o__Prymnesiales	f__Chrysochromulinaceae	g__Chrysochromulina	s__Chrysochromulina tobinii	Algae
ASV1109	k__Eukaryota	p__Bacillariophyta	c__Coscinodiscophyceae	o__Thalassiosirales	f__Stephanodiscaceae	g__Stephanodiscus		Algae
ASV11090	k__Eukaryota	p__unclassified Eukaryota phylum	c__Phaeophyceae	o__Ectocarpales	f__Scytosiphonaceae	g__Petalonia		Algae
ASV11091	k__Eukaryota	p__Bacillariophyta	c__Coscinodiscophyceae	o__Thalassiosirales	f__Skeletonemataceae	g__Skeletonema		Algae
ASV11092	k__Eukaryota	p__Arthropoda	c__Malacostraca	o__Euphausiacea	f__Euphausiidae	g__Thysanoessa	s__Thysanoessa raschii	Zoobenthos
ASV11093	Unassigned							Unassigned
ASV11094	k__Eukaryota	p__Tubulinea	c__Elardia					Zooplankton
ASV11095	k__Eukaryota	p__Bacillariophyta	c__Bacillariophyceae	o__Bacillariales	f__Bacillariaceae	g__Fragilariopsis	s__Fragilariopsis cylindrus	Algae
ASV11096	Unassigned							Unassigned
ASV11097	k__Eukaryota	p__Chlorophyta	c__Trebouxiophyceae	o__Chlorellales	f__Chlorellaceae	g__Nannochloris	s__Nannochloris sp. MBTD-CMFRI-S048	Algae
ASV11098	Unassigned							Unassigned
ASV11099	k__Eukaryota	p__Arthropoda	c__Branchiopoda	o__Diplostraca	f__Macrotrichidae	g__Macrothrix	s__Macrothrix sp. HE-364	Zooplankton
ASV111	Unassigned							Unassigned
ASV1110	k__Eukaryota	p__Arthropoda	c__Malacostraca	o__Amphipoda	f__Scinidae	g__Scina	s__Scina sp. USNM IZ 1449064	Zoobenthos
ASV11100	Unassigned							Unassigned
ASV11101	k__Eukaryota	p__Bacillariophyta	c__Coscinodiscophyceae	o__Thalassiosirales	f__Stephanodiscaceae	g__Stephanodiscus		Algae
ASV11102	k__Eukaryota	p__Bacillariophyta	c__Coscinodiscophyceae	o__Thalassiosirales	f__Stephanodiscaceae	g__Stephanodiscus		Algae
ASV11103	k__Eukaryota	p__Bacillariophyta	c__Coscinodiscophyceae	o__Melosirales	f__Melosiraceae	g__Melosira	s__Melosira ambiqua	Algae
ASV11104	k__Eukaryota	p__Discosea	c__Flabellinia	o__Dactylopodida	f__Paramoebidae	g__Korotnevella	s__Korotnevella limbata	Zooplankton
ASV11105	Unassigned							Unassigned
ASV11106	Unassigned							Unassigned
ASV11107	k__Eukaryota	p__Discosea	c__unclassified Discosea class	o__Longamoebia	f__Acanthamoebidae	g__Acanthamoeba	s__Acanthamoeba sp.	Zooplankton
ASV11108	Unassigned							Unassigned
ASV11109	k__Eukaryota	p__unclassified Eukaryota phylum	c__Phaeophyceae	o__Ectocarpales				Algae
ASV1111	k__Eukaryota	p__Cnidaria	c__Hydrozoa	o__Leptothecata	f__Obeliidae	g__Obelia		Zooplankton
ASV11110	k__Eukaryota	p__Cnidaria	c__Hydrozoa	o__Leptothecata	f__Obeliidae	g__Obelia		Zooplankton
ASV11111	k__Eukaryota	p__unclassified Eukaryota phylum	c__unclassified Eukaryota class	o__unclassified Eukaryota order	f__unclassified Eukaryota family	g__unclassified Eukaryota genus	s__Amoebozoa sp.	Zooplankton
ASV11112	k__Eukaryota	p__Oomycota	c__unclassified Oomycota class	o__Saprolegniales	f__Saprolegniaceae			Fungi
ASV11113	k__Eukaryota	p__Discosea	c__Flabellinia	o__Dactylopodida	f__Vexilliferidae	g__Pseudoparamoeba	s__Pseudoparamoeba pagei	Zooplankton
ASV11114	k__Eukaryota	p__Oomycota	c__unclassified Oomycota class	o__Peronosporales	f__Peronosporaceae	g__Phytophthora	s__Phytophthora idaei	Fungi
ASV11115	Unassigned							Unassigned
ASV11116	k__Eukaryota	p__Bacillariophyta	c__Bacillariophyceae	o__Bacillariales	f__Bacillariaceae	g__Nitzschia	s__Nitzschia palea	Algae
ASV11117	k__Eukaryota	p__Bacillariophyta	c__Coscinodiscophyceae	o__Thalassiosirales				Algae
ASV11119	k__Eukaryota	p__Bacillariophyta	c__Coscinodiscophyceae	o__Thalassiosirales	f__Stephanodiscaceae	g__Stephanodiscus		Algae
ASV1112	Unassigned							Unassigned
ASV11121	k__Eukaryota	p__Rotifera	c__Eurotatoria	o__Ploima	f__Synchaetidae	g__Synchaeta		Zooplankton
ASV11122	Unassigned							Unassigned
ASV11123	k__Eukaryota	p__Discosea	c__unclassified Discosea class	o__Longamoebia	f__Acanthamoebidae	g__Acanthamoeba	s__Acanthamoeba sp.	Zooplankton
ASV11124	k__Eukaryota	p__Bacillariophyta	c__Bacillariophyceae	o__Bacillariales	f__Bacillariaceae	g__Nitzschia	s__Nitzschia palea	Algae
ASV11125	k__Eukaryota	p__Rhodophyta	c__Bangiophyceae	o__Bangiales	f__Bangiaceae	g__Neoporphyra	s__Neoporphyra haitanensis	Algae
ASV11126	k__Eukaryota	p__Arthropoda	c__Arachnida	o__Sarcoptiformes	f__Oppiidae	g__unclassified Oppiidae genus	s__Oppiidae sp. BOLD:AAM7257	other
ASV11128	Unassigned							Unassigned
ASV11129	k__Eukaryota	p__Bacillariophyta	c__Coscinodiscophyceae	o__Melosirales	f__Melosiraceae	g__Melosira	s__Melosira undulata	Algae
ASV1113	k__Eukaryota	p__Discosea	c__Flabellinia	o__unclassified Flabellinia order	f__Vannellidae	g__Vannella	s__Vannella pentlandii	Zooplankton
ASV11130	k__Eukaryota	p__Discosea	c__Flabellinia	o__Dactylopodida	f__Paramoebidae	g__Korotnevella	s__Korotnevella fousta	Zooplankton
ASV11131	k__Eukaryota	p__Ascomycota	c__Sordariomycetes	o__Glomerellales				Fungi
ASV11132	k__Eukaryota	p__Discosea	c__unclassified Discosea class	o__Longamoebia	f__Acanthamoebidae	g__Acanthamoeba		Zooplankton
ASV11133	k__Eukaryota	p__Mollusca	c__Gastropoda	o__Stylommatophora	f__Ariophantidae	g__Macrochlamys	s__Macrochlamys caverna	Zoobenthos
ASV11134	Unassigned							Unassigned
ASV11136	k__Eukaryota	p__Rhodophyta	c__Florideophyceae	o__Ceramiales	f__Dasyaceae	g__Dasya	s__Dasya sp. 2TAS	Algae
ASV11139	k__Eukaryota	p__Oomycota	c__unclassified Oomycota class	o__Pythiales	f__Pythiaceae	g__Phytopythium		Fungi
ASV1114	k__Eukaryota	p__Arthropoda	c__Branchiopoda	o__Diplostraca	f__Macrotrichidae	g__Macrothrix	s__Macrothrix sp. HE-364	Zooplankton
ASV11140	k__Eukaryota	p__Discosea	c__Flabellinia	o__Dactylopodida	f__Paramoebidae	g__Korotnevella	s__Korotnevella fousta	Zooplankton
ASV11141	k__Eukaryota	p__Oomycota	c__unclassified Oomycota class	o__Peronosporales	f__Peronosporaceae	g__Phytophthora	s__Phytophthora heveae	Fungi
ASV11142	k__Eukaryota	p__Bacillariophyta	c__Coscinodiscophyceae	o__Thalassiosirales	f__Stephanodiscaceae	g__Cyclotella	s__Cyclotella cryptica	Algae
ASV11143	k__Eukaryota	p__unclassified Eukaryota phylum	c__Eustigmatophyceae	o__Eustigmatales	f__Monodopsidaceae	g__Nannochloropsis	s__Nannochloropsis oceanica	Algae
ASV11144	k__Eukaryota	p__Tubulinea	c__Elardia	o__Euamoebida	f__Hartmannellidae	g__Hartmannella	s__Hartmannella cantabrigiensis	Zooplankton
ASV11145	k__Eukaryota	p__Cnidaria	c__Hydrozoa	o__Anthoathecata	f__Oceaniidae	g__Turritopsis	s__Turritopsis chevalense	Zooplankton
ASV11146	k__Eukaryota	p__Mucoromycota	c__Mucoromycetes	o__Mucorales				Fungi
ASV11147	Unassigned							Unassigned
ASV11148	k__Eukaryota	p__Oomycota	c__unclassified Oomycota class	o__Saprolegniales	f__Saprolegniaceae	g__Saprolegnia		Fungi
ASV1115	k__Eukaryota	p__Bacillariophyta	c__Bacillariophyceae	o__Bacillariales	f__Bacillariaceae	g__Nitzschia		Algae
ASV11150	k__Eukaryota	p__Porifera	c__Demospongiae	o__Spongillida	f__Spongillidae	g__Spongilla	s__Spongilla lacustris	Zoobenthos
ASV11152	Unassigned							Unassigned
ASV11153	k__Eukaryota	p__Bacillariophyta	c__Coscinodiscophyceae	o__Thalassiosirales	f__Stephanodiscaceae			Algae
ASV11154	Unassigned							Unassigned
ASV11156	k__Eukaryota	p__Arthropoda	c__Insecta	o__Lepidoptera				Zoobenthos
ASV11157	k__Eukaryota	p__unclassified Eukaryota phylum	c__Chrysophyceae	o__unclassified Chrysophyceae order				Algae
ASV11158	k__Eukaryota	p__Rhodophyta	c__Florideophyceae	o__Ceramiales	f__Delesseriaceae			Algae
ASV11159	k__Eukaryota	p__Oomycota	c__unclassified Oomycota class	o__Peronosporales	f__Peronosporaceae	g__Nothophytophthora	s__Nothophytophthora sp. 'irlandica'	Fungi
ASV1116	k__Eukaryota	p__Basidiomycota	c__Agaricomycetes	o__Agaricales	f__Pleurotaceae	g__Pleurotus	s__Pleurotus ostreatus	Fungi
ASV11160	k__Eukaryota	p__Oomycota	c__unclassified Oomycota class	o__Peronosporales	f__Peronosporaceae	g__Phytophthora	s__Phytophthora heveae	Fungi
ASV11161	k__Eukaryota	p__Bacillariophyta	c__Bacillariophyceae	o__Bacillariales	f__Bacillariaceae	g__Nitzschia		Algae
ASV11162	Unassigned							Unassigned
ASV11163	Unassigned							Unassigned
ASV11164	k__Eukaryota	p__Bacillariophyta	c__Coscinodiscophyceae	o__Thalassiosirales				Algae
ASV11165	k__Eukaryota	p__Bacillariophyta	c__Coscinodiscophyceae	o__Thalassiosirales	f__Skeletonemataceae	g__Skeletonema	s__Skeletonema costatum	Algae
ASV11166	k__Eukaryota	p__Oomycota	c__unclassified Oomycota class	o__Lagenidiales	f__Lagenidiaceae	g__Lagenidium	s__Lagenidium giganteum	Fungi
ASV11167	k__Eukaryota	p__Bacillariophyta	c__Coscinodiscophyceae	o__Thalassiosirales	f__Stephanodiscaceae	g__Stephanodiscus		Algae
ASV11168	Unassigned							Unassigned
ASV11169	k__Eukaryota	p__Oomycota	c__unclassified Oomycota class	o__Pythiales	f__Pythiaceae			Fungi
ASV1117	k__Eukaryota	p__Oomycota	c__unclassified Oomycota class	o__Pythiales	f__Pythiaceae			Fungi
ASV11170	k__Eukaryota	p__Discosea	c__unclassified Discosea class	o__Himatismenida	f__unclassified Himatismenida family	g__Parvamoeba	s__Parvamoeba rugata	Zooplankton
ASV11171	k__Eukaryota	p__Arthropoda	c__Hexanauplia	o__Calanoida	f__Pseudodiaptomidae	g__Pseudodiaptomus	s__Pseudodiaptomus forbesi	Zooplankton
ASV11172	k__Eukaryota	p__Bacillariophyta	c__Coscinodiscophyceae	o__Thalassiosirales				Algae
ASV11173	k__Eukaryota	p__Rhodophyta	c__Florideophyceae	o__Ceramiales	f__Rhodomelaceae	g__Osmundea		Algae
ASV11174	k__Eukaryota	p__Discosea	c__unclassified Discosea class	o__Himatismenida	f__unclassified Himatismenida family	g__Parvamoeba	s__Parvamoeba rugata	Zooplankton
ASV11175	Unassigned							Unassigned
ASV11176	Unassigned							Unassigned
ASV11177	k__Eukaryota	p__Bacillariophyta	c__Bacillariophyceae	o__Bacillariales	f__Bacillariaceae	g__Cylindrotheca	s__Cylindrotheca closterium	Algae
ASV11179	k__Eukaryota	p__unclassified Eukaryota phylum	c__Dinophyceae	o__Peridiniales	f__Ostreopsidaceae	g__Ostreopsis		Algae
ASV1118	k__Eukaryota	p__Porifera	c__Demospongiae	o__Bubarida	f__Dictyonellidae	g__Scopalina	s__Scopalina ruetzleri	Zoobenthos
ASV11180	k__Eukaryota	p__Bacillariophyta	c__Coscinodiscophyceae	o__Thalassiosirales	f__Stephanodiscaceae	g__Stephanodiscus		Algae
ASV11182	k__Eukaryota	p__Arthropoda	c__Insecta					other
ASV11183	k__Eukaryota	p__Porifera	c__Demospongiae	o__Poecilosclerida				Zoobenthos
ASV11184	k__Eukaryota							Eukaryota
ASV11185	Unassigned							Unassigned
ASV11186	k__Eukaryota							Eukaryota
ASV11187	Unassigned							Unassigned
ASV11188	k__Eukaryota	p__Arthropoda	c__Arachnida	o__Araneae	f__Gnaphosidae	g__unclassified Gnaphosidae genus	s__Gnaphosidae gen. sp. FP-10233	other
ASV11189	k__Eukaryota	p__Oomycota	c__unclassified Oomycota class	o__Pythiales	f__Pythiaceae	g__Pythium	s__Pythium aphanidermatum	Fungi
ASV1119	k__Eukaryota	p__Oomycota	c__unclassified Oomycota class	o__Saprolegniales	f__Saprolegniaceae	g__Saprolegnia	s__Saprolegnia litoralis	Fungi
ASV11191	k__Eukaryota	p__Oomycota	c__unclassified Oomycota class					Fungi
ASV11192	Unassigned							Unassigned
ASV11193	k__Eukaryota	p__Bacillariophyta	c__Coscinodiscophyceae	o__Thalassiosirales				Algae
ASV11194	Unassigned							Unassigned
ASV11195	k__Eukaryota	p__Basidiomycota	c__Agaricomycetes	o__Agaricales	f__Psathyrellaceae			Fungi
ASV11198	k__Eukaryota	p__Discosea	c__unclassified Discosea class	o__Longamoebia	f__Acanthamoebidae	g__Acanthamoeba	s__Acanthamoeba sp.	Zooplankton
ASV11199	k__Eukaryota	p__Discosea	c__unclassified Discosea class	o__Longamoebia	f__Acanthamoebidae	g__Acanthamoeba		Zooplankton
ASV112	k__Eukaryota	p__Bacillariophyta	c__Coscinodiscophyceae	o__Thalassiosirales	f__Skeletonemataceae	g__Skeletonema		Algae
ASV1120	k__Eukaryota	p__Arthropoda	c__Hexanauplia	o__Calanoida	f__Pseudodiaptomidae	g__Pseudodiaptomus	s__Pseudodiaptomus forbesi	Zooplankton
ASV11200	k__Eukaryota	p__Bacillariophyta	c__Coscinodiscophyceae	o__Thalassiosirales	f__Stephanodiscaceae	g__Stephanodiscus		Algae
ASV11201	k__Eukaryota	p__Rhodophyta	c__Bangiophyceae	o__Bangiales	f__Bangiaceae	g__Neoporphyra	s__Neoporphyra haitanensis	Algae
ASV11203	k__Eukaryota	p__Oomycota	c__unclassified Oomycota class	o__Pythiales	f__Pythiogetonaceae	g__Pythiogeton	s__Pythiogeton ramosum	Fungi
ASV11206	k__Eukaryota	p__unclassified Eukaryota phylum	c__Chrysophyceae	o__Chromulinales	f__Chromulinaceae	g__Pedospumella	s__Pedospumella sinomuralis	Algae
ASV11207	k__Eukaryota	p__Oomycota	c__unclassified Oomycota class					Fungi
ASV11208	Unassigned							Unassigned
ASV11209	k__Eukaryota	p__Discosea	c__unclassified Discosea class	o__Longamoebia	f__Acanthamoebidae	g__Acanthamoeba	s__Acanthamoeba sp.	Zooplankton
ASV1121	Unassigned							Unassigned
ASV11210	k__Eukaryota	p__Bacillariophyta	c__Coscinodiscophyceae	o__Melosirales	f__Melosiraceae	g__Melosira	s__Melosira ambiqua	Algae
ASV11211	k__Eukaryota	p__Arthropoda	c__Arachnida	o__Araneae	f__Gnaphosidae	g__unclassified Gnaphosidae genus	s__Gnaphosidae gen. sp. FP-10233	other
ASV11213	k__Eukaryota	p__Cnidaria	c__Hydrozoa	o__Leptothecata				Zooplankton
ASV11214	k__Eukaryota	p__Bacillariophyta	c__Coscinodiscophyceae	o__Thalassiosirales				Algae
ASV11215	k__Eukaryota	p__Bacillariophyta	c__Coscinodiscophyceae	o__Thalassiosirales	f__Skeletonemataceae	g__Skeletonema		Algae
ASV11216	k__Eukaryota	p__unclassified Eukaryota phylum	c__unclassified Eukaryota class	o__unclassified Eukaryota order	f__unclassified Eukaryota family	g__unclassified Eukaryota genus		Eukaryota
ASV11217	k__Eukaryota	p__Cnidaria	c__Scyphozoa	o__Rhizostomeae	f__Stomolophidae	g__Stomolophus	s__Stomolophus sp. 4 LGD-2017	Zooplankton
ASV11218	k__Eukaryota							Eukaryota
ASV11219	k__Eukaryota	p__Discosea	c__Flabellinia	o__Dactylopodida	f__Paramoebidae			Zooplankton
ASV1122	k__Eukaryota	p__Discosea	c__unclassified Discosea class	o__Longamoebia	f__Acanthamoebidae	g__Acanthamoeba	s__Acanthamoeba comandoni	Zooplankton
ASV11220	k__Eukaryota	p__Oomycota	c__unclassified Oomycota class	o__Saprolegniales	f__Saprolegniaceae			Fungi
ASV11221	k__Eukaryota	p__Mollusca	c__Gastropoda	o__Stylommatophora	f__Ariophantidae	g__Macrochlamys	s__Macrochlamys caverna	Zoobenthos
ASV11222	Unassigned							Unassigned
ASV11223	Unassigned							Unassigned
ASV11224	Unassigned							Unassigned
ASV11225	k__Eukaryota	p__Discosea	c__Flabellinia	o__Dactylopodida	f__Paramoebidae	g__Korotnevella	s__Korotnevella limbata	Zooplankton
ASV11226	k__Eukaryota	p__Chlorophyta	c__Trebouxiophyceae	o__Chlorellales	f__Chlorellaceae	g__Prototheca	s__Prototheca ciferrii	Algae
ASV11227	k__Eukaryota	p__Bacillariophyta	c__Coscinodiscophyceae	o__Thalassiosirales				Algae
ASV11229	k__Eukaryota	p__Rhodophyta	c__Bangiophyceae	o__Bangiales	f__Bangiaceae	g__Neoporphyra	s__Neoporphyra haitanensis	Algae
ASV1123	Unassigned							Unassigned
ASV11230	k__Eukaryota	p__Bacillariophyta	c__Coscinodiscophyceae	o__Thalassiosirales	f__Stephanodiscaceae	g__Cyclotella		Algae
ASV11231	k__Eukaryota	p__Bacillariophyta	c__Coscinodiscophyceae	o__Thalassiosirales	f__Skeletonemataceae	g__Skeletonema		Algae
ASV11232	k__Eukaryota	p__Oomycota	c__unclassified Oomycota class	o__Peronosporales	f__Peronosporaceae	g__Phytophthora		Fungi
ASV11235	k__Eukaryota	p__unclassified Eukaryota phylum	c__Phaeophyceae	o__Ectocarpales	f__Chordariaceae	g__Microspongium	s__Microspongium alariae	Algae
ASV11236	k__Eukaryota	p__Bacillariophyta	c__Coscinodiscophyceae	o__Thalassiosirales	f__Skeletonemataceae	g__Skeletonema		Algae
ASV11237	k__Eukaryota	p__Cnidaria	c__Hydrozoa	o__Leptothecata	f__Obeliidae	g__Obelia		Zooplankton
ASV11238	Unassigned							Unassigned
ASV1124	Unassigned							Unassigned
ASV11240	k__Eukaryota	p__Arthropoda	c__Insecta	o__Diptera				Zoobenthos
ASV11241	k__Eukaryota	p__Discosea	c__unclassified Discosea class	o__Longamoebia	f__Acanthamoebidae	g__Acanthamoeba	s__Acanthamoeba comandoni	Zooplankton
ASV11242	k__Eukaryota	p__Bacillariophyta	c__Coscinodiscophyceae	o__Thalassiosirales	f__Stephanodiscaceae	g__Stephanodiscus		Algae
ASV11243	k__Eukaryota	p__Chlorophyta	c__Trebouxiophyceae	o__Chlorellales	f__Chlorellaceae	g__Chlorella		Algae
ASV11244	k__Eukaryota	p__Discosea	c__unclassified Discosea class	o__Longamoebia	f__Acanthamoebidae	g__Acanthamoeba		Zooplankton
ASV11245	k__Eukaryota	p__Cnidaria	c__Hydrozoa	o__Leptothecata	f__Obeliidae	g__Obelia		Zooplankton
ASV11247	Unassigned							Unassigned
ASV11248	k__Eukaryota	p__Bacillariophyta	c__Coscinodiscophyceae	o__Thalassiosirales	f__Stephanodiscaceae	g__Cyclotella	s__Cyclotella cryptica	Algae
ASV11249	Unassigned							Unassigned
ASV1125	k__Eukaryota	p__Bacillariophyta	c__Coscinodiscophyceae	o__Thalassiosirales	f__Stephanodiscaceae	g__Cyclotella	s__Cyclotella cryptica	Algae
ASV11250	Unassigned							Unassigned
ASV11252	k__Eukaryota	p__Bacillariophyta						Algae
ASV11253	k__Eukaryota	p__Arthropoda	c__Insecta	o__Diptera	f__Psychodidae	g__Psychoda		Zoobenthos
ASV11254	k__Eukaryota	p__unclassified Eukaryota phylum	c__Chrysophyceae	o__Chromulinales	f__Chromulinaceae	g__Pedospumella	s__Pedospumella sinomuralis	Algae
ASV11255	Unassigned							Unassigned
ASV11256	k__Eukaryota	p__Basidiomycota	c__Agaricomycetes	o__Agaricales	f__Psathyrellaceae	g__Candolleomyces	s__Candolleomyces candolleanus	Fungi
ASV11257	k__Eukaryota	p__Bacillariophyta	c__Coscinodiscophyceae	o__Thalassiosirales	f__Stephanodiscaceae	g__Stephanodiscus		Algae
ASV11258	Unassigned							Unassigned
ASV11259	k__Eukaryota	p__Bacillariophyta	c__Coscinodiscophyceae	o__Thalassiosirales	f__Stephanodiscaceae	g__Stephanodiscus		Algae
ASV1126	k__Eukaryota	p__Oomycota	c__unclassified Oomycota class					Fungi
ASV11260	Unassigned							Unassigned
ASV11261	k__Eukaryota	p__Oomycota	c__unclassified Oomycota class	o__Pythiales	f__Pythiaceae	g__Globisporangium	s__Globisporangium spinosum	Fungi
ASV11262	k__Eukaryota	p__Bacillariophyta	c__Coscinodiscophyceae	o__Thalassiosirales				Algae
ASV11263	k__Eukaryota	p__unclassified Eukaryota phylum	c__Chrysophyceae	o__unclassified Chrysophyceae order				Algae
ASV11264	k__Eukaryota	p__Bacillariophyta	c__Coscinodiscophyceae	o__Thalassiosirales	f__Stephanodiscaceae	g__Stephanodiscus		Algae
ASV11265	k__Eukaryota	p__Bacillariophyta	c__Coscinodiscophyceae	o__Thalassiosirales	f__Stephanodiscaceae	g__Stephanodiscus		Algae
ASV11266	Unassigned							Unassigned
ASV11267	k__Eukaryota							Eukaryota
ASV11268	k__Eukaryota	p__Cnidaria	c__Hydrozoa	o__Leptothecata	f__Obeliidae	g__Obelia		Zooplankton
ASV11269	Unassigned							Unassigned
ASV1127	k__Eukaryota	p__Porifera	c__Demospongiae	o__Bubarida	f__Dictyonellidae	g__Scopalina	s__Scopalina ruetzleri	Zoobenthos
ASV11270	k__Eukaryota	p__Bacillariophyta	c__Coscinodiscophyceae	o__Thalassiosirales				Algae
ASV11271	Unassigned							Unassigned
ASV11272	k__Eukaryota	p__Cnidaria	c__Hydrozoa	o__Anthoathecata	f__Zancleidae	g__Zanclea	s__Zanclea implexa	Zooplankton
ASV11273	k__Eukaryota							Eukaryota
ASV11274	k__Eukaryota	p__Bacillariophyta	c__Coscinodiscophyceae	o__Thalassiosirales	f__Stephanodiscaceae			Algae
ASV11275	k__Eukaryota	p__Oomycota	c__unclassified Oomycota class	o__Peronosporales	f__Peronosporaceae	g__Phytophthora	s__Phytophthora multivora	Fungi
ASV11276	k__Eukaryota	p__Ascomycota	c__Sordariomycetes					Fungi
ASV11277	k__Eukaryota	p__Bacillariophyta	c__Coscinodiscophyceae	o__Thalassiosirales				Algae
ASV11278	k__Eukaryota	p__unclassified Eukaryota phylum	c__Chrysophyceae	o__Chromulinales	f__Paraphysomonadaceae	g__Paraphysomonas	s__Paraphysomonas sp.	Algae
ASV11279	Unassigned							Unassigned
ASV1128	k__Eukaryota	p__Bacillariophyta	c__Coscinodiscophyceae	o__Thalassiosirales				Algae
ASV11281	k__Eukaryota	p__Oomycota	c__unclassified Oomycota class	o__Peronosporales	f__Peronosporaceae	g__Phytophthora		Fungi
ASV11283	k__Eukaryota	p__Rotifera	c__Eurotatoria	o__Ploima	f__Synchaetidae	g__Polyarthra	s__Polyarthra dolichoptera	Zooplankton
ASV11284	k__Eukaryota	p__Bacillariophyta	c__Bacillariophyceae	o__Bacillariales	f__Bacillariaceae	g__Pseudo-nitzschia		Algae
ASV11285	k__Eukaryota	p__Basidiomycota	c__Agaricomycetes	o__Boletales	f__Boletaceae	g__Tylopilus	s__Tylopilus plumbeoviolaceoides	Fungi
ASV11286	k__Eukaryota	p__unclassified Eukaryota phylum	c__Eustigmatophyceae	o__Eustigmatales	f__Monodopsidaceae	g__Nannochloropsis	s__Nannochloropsis oceanica	Algae
ASV11287	k__Eukaryota	p__Porifera	c__Demospongiae	o__Poecilosclerida	f__Cladorhizidae	g__Asbestopluma		Zoobenthos
ASV11288	k__Eukaryota	p__Ascomycota	c__Sordariomycetes	o__Hypocreales	f__Nectriaceae	g__Thelonectria	s__Thelonectria discophora	Fungi
ASV11289	k__Eukaryota	p__Bacillariophyta						Algae
ASV1129	k__Eukaryota	p__Bacillariophyta	c__Coscinodiscophyceae	o__Melosirales	f__Melosiraceae	g__Melosira	s__Melosira varians	Algae
ASV11290	k__Eukaryota	p__Bacillariophyta	c__Coscinodiscophyceae	o__Thalassiosirales	f__Skeletonemataceae	g__Skeletonema		Algae
ASV11291	k__Eukaryota	p__Chlorophyta	c__Trebouxiophyceae	o__Chlorellales	f__Chlorellaceae	g__unclassified Chlorellaceae genus	s__Chlorellaceae sp. 311 I	Algae
ASV11292	k__Eukaryota	p__Discosea	c__unclassified Discosea class	o__Himatismenida	f__Cochliopodiidae	g__Cochliopodium		Zooplankton
ASV11293	Unassigned							Unassigned
ASV11294	Unassigned							Unassigned
ASV11295	k__Eukaryota	p__Arthropoda	c__Hexanauplia	o__Calanoida	f__Pseudodiaptomidae	g__Pseudodiaptomus	s__Pseudodiaptomus forbesi	Zooplankton
ASV11296	k__Eukaryota	p__Oomycota	c__unclassified Oomycota class	o__Peronosporales	f__Peronosporaceae	g__Phytophthora		Fungi
ASV11297	k__Eukaryota	p__Discosea	c__unclassified Discosea class	o__Himatismenida	f__Cochliopodiidae	g__Cochliopodium	s__Cochliopodium minus	Zooplankton
ASV11298	k__Eukaryota	p__Bacillariophyta	c__Coscinodiscophyceae	o__Melosirales	f__Melosiraceae	g__Melosira	s__Melosira varians	Algae
ASV11299	Unassigned							Unassigned
ASV113	k__Eukaryota	p__Rotifera	c__Eurotatoria	o__Ploima	f__Synchaetidae	g__Polyarthra	s__Polyarthra dolichoptera	Zooplankton
ASV1130	k__Eukaryota	p__Cnidaria	c__Hydrozoa	o__Leptothecata				Zooplankton
ASV11300	k__Eukaryota	p__Arthropoda	c__Insecta					other
ASV11301	k__Eukaryota	p__Bacillariophyta	c__Coscinodiscophyceae	o__Thalassiosirales				Algae
ASV11305	Unassigned							Unassigned
ASV11306	Unassigned							Unassigned
ASV11307	k__Eukaryota	p__Basidiomycota	c__Agaricomycetes	o__Agaricales	f__Psathyrellaceae	g__Psathyrella	s__Psathyrella cf. hydrophila TRTC155552	Fungi
ASV11308	k__Eukaryota	p__Bacillariophyta	c__Coscinodiscophyceae	o__Thalassiosirales	f__Skeletonemataceae	g__Skeletonema		Algae
ASV11309	k__Eukaryota	p__Bacillariophyta	c__Coscinodiscophyceae	o__Thalassiosirales	f__Skeletonemataceae	g__Skeletonema		Algae
ASV1131	k__Eukaryota	p__Bacillariophyta	c__Coscinodiscophyceae	o__Thalassiosirales	f__Stephanodiscaceae	g__Cyclotella	s__Cyclotella cryptica	Algae
ASV11311	Unassigned							Unassigned
ASV11312	k__Eukaryota	p__Chlorophyta	c__Trebouxiophyceae	o__Chlorellales	f__Chlorellaceae	g__Nannochloris	s__Nannochloris sp. MBTD-CMFRI-S048	Algae
ASV11313	k__Eukaryota	p__Discosea	c__unclassified Discosea class	o__Longamoebia	f__Acanthamoebidae	g__Acanthamoeba	s__Acanthamoeba sp.	Zooplankton
ASV11314	k__Eukaryota	p__Arthropoda	c__Arachnida	o__Araneae	f__Cheiracanthiidae	g__Cheiracanthium	s__Cheiracanthium insulanum	other
ASV11315	k__Eukaryota	p__Oomycota	c__unclassified Oomycota class	o__Pythiales	f__Pythiaceae	g__Globisporangium		Fungi
ASV11316	k__Eukaryota	p__unclassified Eukaryota phylum	c__Phaeophyceae	o__Ectocarpales	f__Chordariaceae			Algae
ASV11317	k__Eukaryota	p__Arthropoda	c__Insecta	o__Diptera				Zoobenthos
ASV11318	k__Eukaryota	p__unclassified Eukaryota phylum	c__Phaeophyceae	o__Ectocarpales	f__Chordariaceae	g__Punctaria	s__Punctaria latifolia	Algae
ASV11319	k__Eukaryota	p__Bacillariophyta	c__Bacillariophyceae	o__Naviculales	f__Sellaphoraceae	g__Sellaphora	s__Sellaphora capitata	Algae
ASV1132	Unassigned							Unassigned
ASV11320	Unassigned							Unassigned
ASV11321	Unassigned							Unassigned
ASV11322	k__Eukaryota	p__Bacillariophyta	c__Coscinodiscophyceae	o__Thalassiosirales	f__Stephanodiscaceae			Algae
ASV11323	k__Eukaryota	p__Bacillariophyta	c__Coscinodiscophyceae	o__Thalassiosirales	f__Stephanodiscaceae	g__Stephanodiscus		Algae
ASV11324	k__Eukaryota	p__Bacillariophyta	c__Bacillariophyceae	o__Bacillariales	f__Bacillariaceae	g__Nitzschia		Algae
ASV11325	k__Eukaryota	p__Rhodophyta	c__Florideophyceae					Algae
ASV11326	k__Eukaryota	p__Discosea	c__unclassified Discosea class	o__Longamoebia	f__Acanthamoebidae	g__Acanthamoeba	s__Acanthamoeba sp.	Zooplankton
ASV11327	k__Eukaryota	p__Bacillariophyta	c__Mediophyceae	o__Lithodesmiales	f__Lithodesmiaceae	g__Lithodesmium	s__Lithodesmium intricatum	Algae
ASV11328	Unassigned							Unassigned
ASV11329	k__Eukaryota	p__Tubulinea	c__Elardia					Zooplankton
ASV1133	k__Eukaryota	p__Bacillariophyta	c__Coscinodiscophyceae	o__Thalassiosirales	f__Skeletonemataceae	g__Skeletonema		Algae
ASV11330	k__Eukaryota	p__Cnidaria	c__Hydrozoa	o__Leptothecata	f__Obeliidae	g__Obelia		Zooplankton
ASV11331	k__Eukaryota	p__Oomycota	c__unclassified Oomycota class	o__Pythiales	f__Pythiaceae	g__Globisporangium	s__Globisporangium carolinianum	Fungi
ASV11332	k__Eukaryota	p__Discosea	c__unclassified Discosea class	o__Himatismenida	f__Cochliopodiidae	g__Cochliopodium		Zooplankton
ASV11333	Unassigned							Unassigned
ASV11334	k__Eukaryota	p__Bacillariophyta	c__Coscinodiscophyceae	o__Melosirales	f__Melosiraceae	g__Melosira	s__Melosira ambiqua	Algae
ASV11335	k__Eukaryota	p__Cnidaria	c__Scyphozoa	o__Semaeostomeae	f__Ulmaridae	g__Aurelia		Zooplankton
ASV11336	k__Eukaryota	p__Mollusca	c__Gastropoda	o__Stylommatophora	f__Helicarionidae	g__Helicarion	s__Helicarion cuvieri	Zoobenthos
ASV11337	k__Eukaryota	p__Chlorophyta	c__Chlorophyceae	o__Chlamydomonadales	f__Chlamydomonadaceae	g__Chlamydomonas	s__Chlamydomonas sp. UWO 241	Algae
ASV11338	k__Eukaryota	p__Ascomycota	c__Dothideomycetes	o__Pleosporales				Fungi
ASV11339	k__Eukaryota	p__Discosea	c__unclassified Discosea class	o__Longamoebia	f__Acanthamoebidae	g__Acanthamoeba	s__Acanthamoeba sp.	Zooplankton
ASV1134	k__Eukaryota	p__Oomycota	c__unclassified Oomycota class	o__Pythiales	f__Pythiaceae	g__Globisporangium	s__Globisporangium ultimum	Fungi
ASV11340	k__Eukaryota	p__Rotifera	c__Eurotatoria	o__unclassified Eurotatoria order	f__unclassified Eurotatoria family			Zooplankton
ASV11343	k__Eukaryota	p__Arthropoda	c__Insecta	o__Coleoptera	f__Buprestidae	g__Chrysobothris	s__Chrysobothris femorata	Zoobenthos
ASV11344	k__Eukaryota	p__Bacillariophyta	c__Coscinodiscophyceae	o__Thalassiosirales	f__Skeletonemataceae	g__Skeletonema		Algae
ASV11345	k__Eukaryota	p__Tubulinea	c__Elardia	o__Euamoebida	f__unclassified Euamoebida family	g__Copromyxa	s__Copromyxa laresi	Zooplankton
ASV11347	Unassigned							Unassigned
ASV11348	k__Eukaryota	p__Bacillariophyta	c__Bacillariophyceae	o__Bacillariales	f__Bacillariaceae	g__Nitzschia	s__Nitzschia palea	Algae
ASV11349	k__Eukaryota	p__Basidiomycota	c__Agaricomycetes	o__Agaricales	f__Tricholomataceae	g__Collybia	s__Collybia cirrhata	Fungi
ASV1135	k__Eukaryota	p__Porifera	c__Demospongiae					Zoobenthos
ASV11351	k__Eukaryota	p__Arthropoda	c__Hexanauplia	o__Calanoida	f__Pseudodiaptomidae	g__Pseudodiaptomus	s__Pseudodiaptomus forbesi	Zooplankton
ASV11352	Unassigned							Unassigned
ASV11353	Unassigned							Unassigned
ASV11354	k__Eukaryota	p__Ascomycota	c__Dothideomycetes	o__Pleosporales				Fungi
ASV11355	k__Eukaryota	p__Arthropoda	c__Branchiopoda	o__Diplostraca	f__Macrotrichidae	g__Macrothrix	s__Macrothrix sp. HE-364	Zooplankton
ASV11356	k__Eukaryota	p__Basidiomycota	c__Agaricomycetes	o__Boletales	f__Boletaceae	g__Tylopilus	s__Tylopilus plumbeoviolaceoides	Fungi
ASV11357	k__Eukaryota	p__Bacillariophyta	c__Coscinodiscophyceae	o__Thalassiosirales	f__Skeletonemataceae	g__Skeletonema		Algae
ASV11358	k__Eukaryota	p__unclassified Eukaryota phylum	c__Phaeophyceae	o__Dictyotales	f__Dictyotaceae	g__Dictyota	s__Dictyota humifusa	Algae
ASV11359	k__Eukaryota							Eukaryota
ASV1136	k__Eukaryota	p__Chlorophyta	c__Trebouxiophyceae	o__Chlorellales	f__Chlorellaceae	g__Nannochloris	s__Nannochloris sp. MBTD-CMFRI-S048	Algae
ASV11360	k__Eukaryota	p__Mollusca	c__Gastropoda	o__unclassified Gastropoda order	f__Planorbidae	g__Glyptophysa	s__Glyptophysa sp. 11 PGA-2018	Zoobenthos
ASV11361	Unassigned							Unassigned
ASV11362	k__Eukaryota	p__unclassified Eukaryota phylum	c__Raphidophyceae	o__unclassified Raphidophyceae order	f__unclassified Raphidophyceae family	g__Haramonas	s__Haramonas dimorpha	Algae
ASV11363	k__Eukaryota	p__Bacillariophyta	c__Coscinodiscophyceae	o__Thalassiosirales	f__Stephanodiscaceae	g__Stephanodiscus		Algae
ASV11364	Unassigned							Unassigned
ASV11365	k__Eukaryota	p__Ascomycota	c__Sordariomycetes	o__Glomerellales	f__Plectosphaerellaceae	g__Verticillium		Fungi
ASV11366	k__Eukaryota	p__Rhodophyta	c__Bangiophyceae	o__Bangiales	f__Bangiaceae	g__Neoporphyra	s__Neoporphyra haitanensis	Algae
ASV11367	k__Eukaryota	p__Oomycota	c__unclassified Oomycota class					Fungi
ASV11368	Unassigned							Unassigned
ASV11370	k__Eukaryota	p__Bacillariophyta	c__Coscinodiscophyceae	o__Thalassiosirales	f__Stephanodiscaceae	g__Stephanodiscus		Algae
ASV11371	k__Eukaryota							Eukaryota
ASV11372	Unassigned							Unassigned
ASV11373	k__Eukaryota	p__Echinodermata	c__Holothuroidea	o__Molpadida	f__Caudinidae	g__Acaudina	s__Acaudina molpadioides	Zoobenthos
ASV11375	k__Eukaryota	p__Cnidaria	c__Hydrozoa	o__Anthoathecata	f__Oceaniidae	g__Turritopsis	s__Turritopsis chevalense	Zooplankton
ASV11376	k__Eukaryota	p__Arthropoda	c__Insecta					other
ASV11377	k__Eukaryota	p__Basidiomycota	c__Agaricomycetes	o__Russulales	f__Albatrellaceae	g__Albatrellus	s__Albatrellus sp. MRD073-08	Fungi
ASV11378	k__Eukaryota	p__Arthropoda	c__Hexanauplia	o__Calanoida	f__Pseudodiaptomidae	g__Pseudodiaptomus	s__Pseudodiaptomus forbesi	Zooplankton
ASV11379	k__Eukaryota	p__Bacillariophyta	c__Coscinodiscophyceae	o__Thalassiosirales	f__Stephanodiscaceae	g__Cyclotella	s__Cyclotella cryptica	Algae
ASV1138	k__Eukaryota	p__Discosea	c__unclassified Discosea class	o__Himatismenida	f__unclassified Himatismenida family	g__Parvamoeba	s__Parvamoeba rugata	Zooplankton
ASV11380	k__Eukaryota	p__Cnidaria	c__Hydrozoa					Zooplankton
ASV11381	Unassigned							Unassigned
ASV11383	k__Eukaryota	p__unclassified Eukaryota phylum	c__Raphidophyceae	o__Chattonellales	f__Chattonellaceae			Algae
ASV11384	k__Eukaryota	p__Rhodophyta	c__Florideophyceae	o__Ceramiales	f__Rhodomelaceae	g__Savoiea	s__Savoiea bipinnata	Algae
ASV11385	k__Eukaryota	p__Discosea	c__Flabellinia	o__Dactylopodida	f__Paramoebidae	g__Korotnevella	s__Korotnevella limbata	Zooplankton
ASV11386	k__Eukaryota	p__Cnidaria	c__Hydrozoa	o__Leptothecata	f__Obeliidae	g__Obelia		Zooplankton
ASV11387	k__Eukaryota	p__Basidiomycota	c__Agaricomycetes	o__Agaricales	f__Entolomataceae	g__Entoloma		Fungi
ASV11388	k__Eukaryota	p__Bacillariophyta	c__Coscinodiscophyceae	o__Thalassiosirales	f__Skeletonemataceae	g__Skeletonema	s__Skeletonema potamos	Algae
ASV1139	k__Eukaryota	p__Oomycota	c__unclassified Oomycota class	o__Peronosporales	f__Peronosporaceae	g__Phytophthora		Fungi
ASV11391	k__Eukaryota	p__unclassified Eukaryota phylum	c__Chrysophyceae	o__unclassified Chrysophyceae order				Algae
ASV11392	k__Eukaryota	p__Cnidaria	c__Hydrozoa	o__Leptothecata	f__Obeliidae	g__Obelia		Zooplankton
ASV11393	Unassigned							Unassigned
ASV11394	k__Eukaryota	p__Bacillariophyta	c__Coscinodiscophyceae	o__Thalassiosirales				Algae
ASV11395	k__Eukaryota	p__Oomycota	c__unclassified Oomycota class					Fungi
ASV11396	k__Eukaryota	p__Discosea	c__unclassified Discosea class	o__Longamoebia	f__Acanthamoebidae	g__Acanthamoeba		Zooplankton
ASV11397	k__Eukaryota	p__Oomycota	c__unclassified Oomycota class	o__Peronosporales	f__Peronosporaceae	g__Phytophthora	s__Phytophthora palmivora	Fungi
ASV11398	k__Eukaryota	p__Chytridiomycota	c__Chytridiomycetes	o__Synchytriales	f__Synchytriaceae	g__Synchytrium	s__Synchytrium endobioticum	Fungi
ASV11399	k__Eukaryota	p__unclassified Eukaryota phylum	c__Phaeophyceae	o__Ectocarpales				Algae
ASV114	k__Eukaryota	p__Discosea	c__unclassified Discosea class	o__Longamoebia	f__Acanthamoebidae	g__Acanthamoeba	s__Acanthamoeba sp.	Zooplankton
ASV1140	k__Eukaryota	p__Bacillariophyta	c__Coscinodiscophyceae	o__Thalassiosirales	f__Skeletonemataceae	g__Skeletonema		Algae
ASV11401	Unassigned							Unassigned
ASV11402	Unassigned							Unassigned
ASV11403	Unassigned							Unassigned
ASV11405	k__Eukaryota	p__unclassified Eukaryota phylum	c__Raphidophyceae	o__unclassified Raphidophyceae order	f__unclassified Raphidophyceae family	g__Haramonas	s__Haramonas dimorpha	Algae
ASV11406	Unassigned							Unassigned
ASV11407	k__Eukaryota	p__Bacillariophyta	c__Coscinodiscophyceae	o__Thalassiosirales	f__Stephanodiscaceae			Algae
ASV11408	k__Eukaryota	p__Cnidaria	c__Hydrozoa	o__Leptothecata	f__Aglaopheniidae	g__Aglaophenia	s__Aglaophenia tubulifera	Zooplankton
ASV11409	k__Eukaryota	p__Chlorophyta	c__Trebouxiophyceae	o__Chlorellales	f__Chlorellaceae	g__Chlorella		Algae
ASV1141	k__Eukaryota	p__Bacillariophyta	c__Coscinodiscophyceae	o__Thalassiosirales	f__Stephanodiscaceae	g__Stephanodiscus		Algae
ASV11410	Unassigned							Unassigned
ASV11411	k__Eukaryota	p__Bacillariophyta	c__Coscinodiscophyceae	o__Thalassiosirales	f__Skeletonemataceae	g__Skeletonema		Algae
ASV11412	Unassigned							Unassigned
ASV11413	k__Eukaryota	p__Bacillariophyta	c__Coscinodiscophyceae	o__Thalassiosirales				Algae
ASV11414	Unassigned							Unassigned
ASV11415	k__Eukaryota	p__Rhodophyta	c__Bangiophyceae	o__Bangiales	f__Bangiaceae	g__Neoporphyra	s__Neoporphyra haitanensis	Algae
ASV11416	k__Eukaryota	p__Bacillariophyta	c__Coscinodiscophyceae	o__Thalassiosirales	f__Stephanodiscaceae	g__Cyclostephanos	s__Cyclostephanos dubius	Algae
ASV11417	Unassigned							Unassigned
ASV11418	k__Eukaryota	p__Cnidaria	c__Hydrozoa	o__Leptothecata	f__Obeliidae	g__Obelia		Zooplankton
ASV11419	Unassigned							Unassigned
ASV1142	k__Eukaryota	p__Bacillariophyta	c__Coscinodiscophyceae	o__Thalassiosirales	f__Skeletonemataceae	g__Skeletonema		Algae
ASV11420	k__Eukaryota	p__Bacillariophyta	c__Coscinodiscophyceae	o__Thalassiosirales				Algae
ASV11421	Unassigned							Unassigned
ASV11422	k__Eukaryota	p__Bacillariophyta	c__Coscinodiscophyceae	o__Thalassiosirales	f__Stephanodiscaceae	g__Cyclotella	s__Cyclotella cryptica	Algae
ASV11423	k__Eukaryota	p__unclassified Eukaryota phylum	c__Phaeophyceae	o__Ectocarpales	f__Scytosiphonaceae	g__Scytosiphon		Algae
ASV11424	k__Eukaryota	p__Arthropoda	c__Collembola	o__Entomobryomorpha	f__Paronellidae	g__Akabosia	s__Akabosia matsudoensis	Zoobenthos
ASV11425	k__Eukaryota	p__Discosea	c__Flabellinia	o__unclassified Flabellinia order	f__Vannellidae	g__Paravannella	s__Paravannella minima	Zooplankton
ASV11427	k__Eukaryota	p__unclassified Eukaryota phylum	c__Phaeophyceae	o__Ectocarpales	f__Chordariaceae	g__Laminariocolax	s__Laminariocolax aecidioides	Algae
ASV11428	Unassigned							Unassigned
ASV11429	Unassigned							Unassigned
ASV1143	k__Eukaryota	p__Tubulinea	c__Elardia	o__Arcellinida	f__Arcellidae	g__Arcella	s__Arcella conica	Zooplankton
ASV11430	k__Eukaryota	p__Bacillariophyta	c__Coscinodiscophyceae	o__Thalassiosirales	f__Stephanodiscaceae	g__Cyclostephanos	s__Cyclostephanos dubius	Algae
ASV11431	k__Eukaryota	p__Bacillariophyta	c__Coscinodiscophyceae	o__Thalassiosirales	f__Stephanodiscaceae	g__Stephanodiscus		Algae
ASV11432	Unassigned							Unassigned
ASV11433	Unassigned							Unassigned
ASV11434	k__Eukaryota	p__Bacillariophyta	c__Coscinodiscophyceae	o__Thalassiosirales	f__Stephanodiscaceae	g__Stephanodiscus		Algae
ASV11435	k__Eukaryota	p__Mollusca	c__Bivalvia	o__Mytiloida	f__Mytilidae	g__Limnoperna	s__Limnoperna fortunei	Zoobenthos
ASV11436	Unassigned							Unassigned
ASV11437	k__Eukaryota	p__Oomycota	c__unclassified Oomycota class	o__Peronosporales	f__Peronosporaceae	g__Phytophthora		Fungi
ASV11438	k__Eukaryota	p__unclassified Eukaryota phylum	c__Phaeophyceae	o__Laminariales	f__Laminariaceae	g__Macrocystis	s__Macrocystis pyrifera	Algae
ASV11439	k__Eukaryota	p__Ascomycota	c__Sordariomycetes	o__Glomerellales	f__Glomerellaceae	g__Colletotrichum	s__Colletotrichum siamense	Fungi
ASV1144	k__Eukaryota	p__Arthropoda	c__Branchiopoda	o__Diplostraca	f__Macrotrichidae	g__Macrothrix	s__Macrothrix sp. HE-364	Zooplankton
ASV11440	k__Eukaryota	p__unclassified Eukaryota phylum	c__Chrysophyceae	o__unclassified Chrysophyceae order				Algae
ASV11441	Unassigned							Unassigned
ASV11443	Unassigned							Unassigned
ASV11444	k__Eukaryota	p__Haptophyta	c__unclassified Haptophyta class	o__Prymnesiales	f__Chrysochromulinaceae	g__Chrysochromulina		Algae
ASV11447	k__Eukaryota	p__Bacillariophyta	c__Mediophyceae	o__Hemiaulales	f__Hemiaulaceae	g__Hemiaulus	s__Hemiaulus sinensis	Algae
ASV11448	k__Eukaryota	p__Zoopagomycota	c__Entomophthoromycetes	o__Entomophthorales	f__Ancylistaceae	g__Conidiobolus		Fungi
ASV11449	k__Eukaryota	p__Bacillariophyta	c__Coscinodiscophyceae	o__Thalassiosirales				Algae
ASV1145	k__Eukaryota	p__Bacillariophyta	c__Coscinodiscophyceae	o__Thalassiosirales	f__Skeletonemataceae	g__Skeletonema		Algae
ASV11450	k__Eukaryota	p__Bacillariophyta	c__Coscinodiscophyceae	o__Melosirales	f__Melosiraceae	g__Melosira	s__Melosira ambiqua	Algae
ASV11452	k__Eukaryota	p__Tubulinea	c__Elardia	o__Euamoebida				Zooplankton
ASV11453	k__Eukaryota	p__Discosea						Zooplankton
ASV11454	Unassigned							Unassigned
ASV11456	k__Eukaryota	p__Bacillariophyta	c__Coscinodiscophyceae	o__Melosirales	f__Melosiraceae	g__Melosira	s__Melosira ambiqua	Algae
ASV11458	k__Eukaryota	p__Ascomycota	c__Sordariomycetes					Fungi
ASV11459	k__Eukaryota	p__Bacillariophyta	c__Coscinodiscophyceae	o__Thalassiosirales				Algae
ASV1146	Unassigned							Unassigned
ASV11460	k__Eukaryota	p__Oomycota	c__unclassified Oomycota class	o__Peronosporales	f__Peronosporaceae	g__Phytophthora		Fungi
ASV11461	k__Eukaryota	p__unclassified Eukaryota phylum	c__Eustigmatophyceae	o__Eustigmatales	f__Monodopsidaceae	g__Nannochloropsis	s__Nannochloropsis oceanica	Algae
ASV11463	Unassigned							Unassigned
ASV11464	k__Eukaryota	p__Arthropoda						other
ASV11465	k__Eukaryota	p__Bacillariophyta	c__Coscinodiscophyceae	o__Thalassiosirales	f__Stephanodiscaceae	g__Stephanodiscus		Algae
ASV11466	k__Eukaryota	p__Bacillariophyta	c__Coscinodiscophyceae	o__Thalassiosirales	f__Stephanodiscaceae	g__Cyclostephanos		Algae
ASV11468	k__Eukaryota	p__Basidiomycota	c__Agaricomycetes	o__Agaricales	f__Pluteaceae	g__Pluteus		Fungi
ASV11469	Unassigned							Unassigned
ASV1147	k__Eukaryota	p__Oomycota	c__unclassified Oomycota class	o__Pythiales	f__Pythiaceae	g__Pythium	s__Pythium cederbergense	Fungi
ASV11471	k__Eukaryota	p__Bacillariophyta	c__Coscinodiscophyceae	o__Melosirales	f__Stephanopyxidaceae	g__Stephanopyxis	s__Stephanopyxis turris	Algae
ASV11473	k__Eukaryota	p__Bacillariophyta	c__Coscinodiscophyceae	o__Thalassiosirales	f__Stephanodiscaceae	g__Stephanodiscus		Algae
ASV11475	k__Eukaryota	p__Bacillariophyta	c__Coscinodiscophyceae	o__Thalassiosirales				Algae
ASV11476	Unassigned							Unassigned
ASV11477	k__Eukaryota	p__Bacillariophyta	c__Coscinodiscophyceae	o__Thalassiosirales	f__Stephanodiscaceae	g__Stephanodiscus		Algae
ASV11478	k__Eukaryota	p__Placozoa	c__unclassified Placozoa class	o__unclassified Placozoa order	f__unclassified Placozoa family	g__unclassified Placozoa genus		Zoobenthos
ASV11479	k__Eukaryota	p__Chlorophyta	c__Trebouxiophyceae	o__Chlorellales	f__Chlorellaceae	g__unclassified Chlorellaceae genus	s__Chlorellaceae sp. 311 I	Algae
ASV1148	k__Eukaryota	p__Oomycota	c__unclassified Oomycota class					Fungi
ASV11480	k__Eukaryota	p__Bacillariophyta	c__Coscinodiscophyceae	o__Thalassiosirales	f__Skeletonemataceae	g__Skeletonema		Algae
ASV11481	Unassigned							Unassigned
ASV11483	k__Eukaryota	p__Ascomycota	c__Eurotiomycetes					Fungi
ASV11486	k__Eukaryota	p__Oomycota	c__unclassified Oomycota class	o__Peronosporales	f__Peronosporaceae	g__Nothophytophthora	s__Nothophytophthora sp. 'liri'	Fungi
ASV11487	k__Eukaryota	p__Discosea	c__Flabellinia	o__unclassified Flabellinia order	f__Vannellidae	g__Paravannella	s__Paravannella minima	Zooplankton
ASV11488	k__Eukaryota	p__Arthropoda	c__Insecta	o__Diptera	f__Cecidomyiidae	g__unclassified Cecidomyiidae genus	s__Cecidomyiidae sp. BOLD-2016	Zoobenthos
ASV11489	k__Eukaryota	p__Bacillariophyta	c__Coscinodiscophyceae	o__Thalassiosirales	f__Stephanodiscaceae			Algae
ASV1149	Unassigned							Unassigned
ASV11490	k__Eukaryota							Eukaryota
ASV11491	k__Eukaryota	p__Discosea	c__Flabellinia	o__Dactylopodida	f__Paramoebidae	g__Korotnevella	s__Korotnevella limbata	Zooplankton
ASV11492	Unassigned							Unassigned
ASV11493	Unassigned							Unassigned
ASV11494	k__Eukaryota	p__unclassified Eukaryota phylum	c__Phaeophyceae	o__Ectocarpales	f__Chordariaceae	g__Microspongium	s__Microspongium tenuissimum	Algae
ASV11495	k__Eukaryota	p__Bacillariophyta						Algae
ASV11496	k__Eukaryota	p__Bacillariophyta	c__Coscinodiscophyceae	o__Thalassiosirales	f__Stephanodiscaceae	g__Stephanodiscus		Algae
ASV11497	k__Eukaryota	p__Mollusca	c__Gastropoda	o__Stylommatophora	f__Ariophantidae	g__Macrochlamys		Zoobenthos
ASV11498	k__Eukaryota	p__Discosea	c__Flabellinia	o__Dactylopodida				Zooplankton
ASV11499	Unassigned							Unassigned
ASV115	k__Eukaryota	p__unclassified Eukaryota phylum	c__Phaeophyceae	o__Ectocarpales	f__Chordariaceae	g__Mesogloia	s__Mesogloia japonica	Algae
ASV1150	k__Eukaryota	p__Bacillariophyta	c__Coscinodiscophyceae	o__Thalassiosirales	f__Skeletonemataceae	g__Skeletonema		Algae
ASV11500	k__Eukaryota	p__unclassified Eukaryota phylum	c__Phaeophyceae	o__Ectocarpales	f__Ectocarpaceae	g__Ectocarpus	s__Ectocarpus fasciculatus	Algae
ASV11501	k__Eukaryota	p__Bacillariophyta	c__Coscinodiscophyceae	o__Thalassiosirales				Algae
ASV11502	k__Eukaryota	p__Mollusca	c__Gastropoda	o__Stylommatophora	f__Geomitridae	g__Helicopsis	s__Helicopsis striata	Zoobenthos
ASV11503	Unassigned							Unassigned
ASV11504	k__Eukaryota	p__Oomycota	c__unclassified Oomycota class	o__Peronosporales	f__Peronosporaceae	g__Phytophthora		Fungi
ASV11505	k__Eukaryota	p__Bacillariophyta	c__Coscinodiscophyceae	o__Melosirales	f__Melosiraceae	g__Melosira	s__Melosira ambiqua	Algae
ASV11506	k__Eukaryota	p__Oomycota	c__unclassified Oomycota class					Fungi
ASV11507	k__Eukaryota	p__Cnidaria	c__Hydrozoa	o__Limnomedusae	f__Olindiidae	g__Gonionemus		Zooplankton
ASV11508	Unassigned							Unassigned
ASV11509	k__Eukaryota	p__Bacillariophyta	c__Coscinodiscophyceae	o__Thalassiosirales	f__Stephanodiscaceae	g__Cyclotella	s__Cyclotella cryptica	Algae
ASV1151	k__Eukaryota	p__Mollusca	c__Gastropoda	o__Stylommatophora	f__Ariophantidae	g__Macrochlamys		Zoobenthos
ASV11511	k__Eukaryota							Eukaryota
ASV11513	k__Eukaryota	p__unclassified Eukaryota phylum	c__Phaeophyceae	o__Ectocarpales	f__Scytosiphonaceae	g__Dactylosiphon	s__Dactylosiphon bullosus	Algae
ASV11514	k__Eukaryota	p__Discosea	c__unclassified Discosea class	o__Longamoebia	f__Acanthamoebidae	g__Acanthamoeba	s__Acanthamoeba sp.	Zooplankton
ASV11515	k__Eukaryota	p__Chlorophyta	c__Trebouxiophyceae	o__Chlorellales	f__Chlorellaceae	g__Chlorella		Algae
ASV11518	k__Eukaryota	p__Discosea	c__unclassified Discosea class	o__Longamoebia	f__Acanthamoebidae	g__Acanthamoeba	s__Acanthamoeba sp.	Zooplankton
ASV11519	k__Eukaryota	p__Ascomycota	c__Sordariomycetes	o__Hypocreales				Fungi
ASV1152	k__Eukaryota	p__Oomycota	c__unclassified Oomycota class					Fungi
ASV11520	k__Eukaryota	p__Bacillariophyta	c__Coscinodiscophyceae	o__Thalassiosirales	f__Stephanodiscaceae			Algae
ASV11521	k__Eukaryota	p__Chlorophyta	c__Trebouxiophyceae	o__Chlorellales	f__Chlorellaceae	g__Nannochloris	s__Nannochloris sp. MBTD-CMFRI-S048	Algae
ASV11522	k__Eukaryota	p__Discosea	c__unclassified Discosea class	o__Longamoebia	f__Acanthamoebidae	g__Acanthamoeba	s__Acanthamoeba sp.	Zooplankton
ASV11523	k__Eukaryota	p__Tubulinea	c__Elardia					Zooplankton
ASV11524	k__Eukaryota	p__Discosea	c__unclassified Discosea class	o__Himatismenida	f__unclassified Himatismenida family	g__Parvamoeba	s__Parvamoeba rugata	Zooplankton
ASV11525	Unassigned							Unassigned
ASV11526	k__Eukaryota	p__Bacillariophyta	c__Coscinodiscophyceae	o__Thalassiosirales	f__Stephanodiscaceae			Algae
ASV11528	k__Eukaryota	p__unclassified Eukaryota phylum	c__Eustigmatophyceae	o__Eustigmatales	f__Monodopsidaceae	g__Nannochloropsis	s__Nannochloropsis limnetica	Algae
ASV1153	k__Eukaryota	p__Bacillariophyta	c__Bacillariophyceae	o__Bacillariales	f__Bacillariaceae	g__Nitzschia	s__Nitzschia palea	Algae
ASV11530	k__Eukaryota	p__Bacillariophyta	c__Coscinodiscophyceae	o__Thalassiosirales				Algae
ASV11531	k__Eukaryota	p__Ascomycota	c__Sordariomycetes	o__Glomerellales				Fungi
ASV11532	k__Eukaryota	p__Oomycota	c__unclassified Oomycota class	o__Pythiales	f__Pythiaceae	g__Pythium		Fungi
ASV11533	k__Eukaryota	p__Bacillariophyta	c__Coscinodiscophyceae	o__Thalassiosirales				Algae
ASV11534	k__Eukaryota	p__Oomycota	c__unclassified Oomycota class	o__Pythiales	f__Pythiaceae	g__Phytopythium	s__Phytopythium sp. SL-2017a	Fungi
ASV11536	k__Eukaryota	p__Discosea	c__unclassified Discosea class	o__Himatismenida	f__unclassified Himatismenida family	g__Parvamoeba	s__Parvamoeba rugata	Zooplankton
ASV11537	k__Eukaryota	p__Oomycota	c__unclassified Oomycota class					Fungi
ASV11538	Unassigned							Unassigned
ASV11539	k__Eukaryota	p__Bacillariophyta	c__Coscinodiscophyceae	o__Melosirales	f__Melosiraceae	g__Melosira	s__Melosira ambiqua	Algae
ASV1154	k__Eukaryota	p__Bacillariophyta	c__Coscinodiscophyceae	o__Melosirales	f__Melosiraceae	g__Melosira	s__Melosira varians	Algae
ASV11541	k__Eukaryota	p__Oomycota	c__unclassified Oomycota class					Fungi
ASV11542	k__Eukaryota	p__Oomycota	c__unclassified Oomycota class	o__Pythiales	f__Pythiaceae			Fungi
ASV11543	k__Eukaryota	p__Arthropoda	c__Insecta	o__Diptera				Zoobenthos
ASV11544	k__Eukaryota	p__Chlorophyta	c__Trebouxiophyceae	o__Chlorellales	f__Chlorellaceae	g__unclassified Chlorellaceae genus	s__Chlorellaceae sp. 311 I	Algae
ASV11545	k__Eukaryota	p__Bacillariophyta	c__Coscinodiscophyceae	o__Thalassiosirales	f__Skeletonemataceae	g__Skeletonema		Algae
ASV11548	Unassigned							Unassigned
ASV11549	Unassigned							Unassigned
ASV1155	Unassigned							Unassigned
ASV11550	k__Eukaryota	p__Cnidaria	c__Hydrozoa	o__Anthoathecata	f__Bougainvilliidae	g__Bougainvillia	s__Bougainvillia sp. SL-2013	Zooplankton
ASV11551	k__Eukaryota	p__Oomycota	c__unclassified Oomycota class	o__Pythiales	f__Pythiaceae	g__Phytopythium		Fungi
ASV11552	k__Eukaryota	p__Bacillariophyta	c__Coscinodiscophyceae	o__Thalassiosirales	f__Skeletonemataceae	g__Skeletonema		Algae
ASV11553	Unassigned							Unassigned
ASV11554	k__Eukaryota	p__Discosea	c__unclassified Discosea class	o__Himatismenida	f__unclassified Himatismenida family	g__Parvamoeba	s__Parvamoeba rugata	Zooplankton
ASV11555	k__Eukaryota	p__unclassified Eukaryota phylum	c__Phaeophyceae	o__Ectocarpales	f__Chordariaceae			Algae
ASV11556	k__Eukaryota	p__unclassified Eukaryota phylum	c__Cryptophyceae	o__Cryptomonadales	f__Cryptomonadaceae	g__Cryptomonas	s__Cryptomonas curvata	Algae
ASV11557	k__Eukaryota	p__Rhodophyta	c__Florideophyceae					Algae
ASV11558	k__Eukaryota	p__Bacillariophyta	c__Coscinodiscophyceae	o__Melosirales	f__Melosiraceae	g__Melosira	s__Melosira ambiqua	Algae
ASV1156	k__Eukaryota	p__Tubulinea	c__Elardia	o__Euamoebida				Zooplankton
ASV11560	k__Eukaryota	p__Chlorophyta	c__Trebouxiophyceae	o__Chlorellales	f__Chlorellaceae	g__Chlorella		Algae
ASV11561	k__Eukaryota	p__Ascomycota	c__Leotiomycetes	o__unclassified Leotiomycetes order	f__unclassified Leotiomycetes family	g__Leohumicola	s__Leohumicola levissima	Fungi
ASV11563	k__Eukaryota	p__Chlorophyta	c__Trebouxiophyceae	o__Chlorellales	f__Chlorellaceae	g__unclassified Chlorellaceae genus	s__Chlorellaceae sp. 311 I	Algae
ASV11564	k__Eukaryota	p__Bacillariophyta	c__Coscinodiscophyceae	o__Thalassiosirales	f__Stephanodiscaceae	g__Cyclotella	s__Cyclotella cryptica	Algae
ASV11565	k__Eukaryota	p__Ascomycota	c__Sordariomycetes	o__Hypocreales	f__Nectriaceae	g__Fusarium		Fungi
ASV11566	k__Eukaryota	p__Oomycota	c__unclassified Oomycota class	o__Peronosporales	f__Peronosporaceae	g__Phytophthora		Fungi
ASV11567	k__Eukaryota	p__Discosea	c__unclassified Discosea class	o__Longamoebia	f__Acanthamoebidae	g__Acanthamoeba		Zooplankton
ASV11568	Unassigned							Unassigned
ASV11569	k__Eukaryota	p__Rhodophyta	c__Bangiophyceae	o__Bangiales	f__Bangiaceae	g__Neoporphyra	s__Neoporphyra haitanensis	Algae
ASV1157	k__Eukaryota	p__Discosea	c__unclassified Discosea class	o__Longamoebia	f__Acanthamoebidae	g__Acanthamoeba		Zooplankton
ASV11570	k__Eukaryota	p__Cnidaria	c__Hydrozoa	o__Anthoathecata	f__Zancleidae	g__Zanclea	s__Zanclea implexa	Zooplankton
ASV11571	k__Eukaryota	p__Rhodophyta	c__Florideophyceae					Algae
ASV11572	k__Eukaryota	p__Bacillariophyta	c__Coscinodiscophyceae	o__Thalassiosirales	f__Stephanodiscaceae	g__Cyclostephanos	s__Cyclostephanos dubius	Algae
ASV11573	Unassigned							Unassigned
ASV11574	Unassigned							Unassigned
ASV11575	k__Eukaryota	p__unclassified Eukaryota phylum	c__Chrysophyceae	o__Chromulinales	f__Chromulinaceae	g__Pedospumella	s__Pedospumella sinomuralis	Algae
ASV11576	k__Eukaryota	p__Bacillariophyta	c__Coscinodiscophyceae	o__Thalassiosirales				Algae
ASV11577	Unassigned							Unassigned
ASV11578	k__Eukaryota	p__Arthropoda	c__Insecta					other
ASV11579	Unassigned							Unassigned
ASV1158	k__Eukaryota	p__Arthropoda	c__Hexanauplia	o__Calanoida	f__Pseudodiaptomidae	g__Pseudodiaptomus	s__Pseudodiaptomus forbesi	Zooplankton
ASV11580	Unassigned							Unassigned
ASV11581	k__Eukaryota	p__Bacillariophyta	c__Coscinodiscophyceae	o__Thalassiosirales	f__Skeletonemataceae	g__Skeletonema		Algae
ASV11583	Unassigned							Unassigned
ASV11584	k__Eukaryota	p__Oomycota	c__unclassified Oomycota class					Fungi
ASV11585	k__Eukaryota	p__Discosea	c__unclassified Discosea class	o__Longamoebia	f__Acanthamoebidae	g__Acanthamoeba		Zooplankton
ASV11586	k__Eukaryota	p__Bacillariophyta	c__Bacillariophyceae	o__Bacillariales	f__Bacillariaceae	g__Nitzschia	s__Nitzschia palea	Algae
ASV11587	k__Eukaryota	p__Arthropoda	c__Insecta	o__Lepidoptera	f__Geometridae	g__Patalene	s__Patalene asychisaria	Zoobenthos
ASV11588	k__Eukaryota	p__Tubulinea	c__Elardia	o__Euamoebida				Zooplankton
ASV1159	k__Eukaryota	p__Discosea	c__Flabellinia	o__Dactylopodida	f__Paramoebidae	g__Korotnevella	s__Korotnevella limbata	Zooplankton
ASV11590	k__Eukaryota	p__Bacillariophyta	c__Coscinodiscophyceae	o__Thalassiosirales	f__Stephanodiscaceae	g__Cyclostephanos		Algae
ASV11591	k__Eukaryota	p__Bacillariophyta	c__Coscinodiscophyceae	o__Thalassiosirales	f__Stephanodiscaceae	g__Stephanodiscus		Algae
ASV11592	k__Eukaryota	p__Discosea	c__Flabellinia	o__unclassified Flabellinia order	f__Vannellidae	g__Ripella	s__Ripella platypodia	Zooplankton
ASV11593	k__Eukaryota	p__unclassified Eukaryota phylum	c__Eustigmatophyceae	o__Eustigmatales	f__Monodopsidaceae	g__Nannochloropsis	s__Nannochloropsis oceanica	Algae
ASV11594	k__Eukaryota	p__Bacillariophyta	c__Mediophyceae	o__Hemiaulales	f__Hemiaulaceae	g__Hemiaulus	s__Hemiaulus sinensis	Algae
ASV11597	Unassigned							Unassigned
ASV11598	k__Eukaryota	p__Oomycota	c__unclassified Oomycota class	o__Pythiales	f__Pythiaceae			Fungi
ASV11599	k__Eukaryota	p__Bacillariophyta	c__Coscinodiscophyceae	o__Thalassiosirales	f__Skeletonemataceae	g__Skeletonema		Algae
ASV116	k__Eukaryota	p__Rhodophyta	c__Florideophyceae	o__Ceramiales	f__Rhodomelaceae	g__Symphyocladiella	s__Symphyocladiella gracilis	Algae
ASV1160	k__Eukaryota	p__Ascomycota	c__Sordariomycetes	o__Hypocreales	f__Nectriaceae	g__Fusarium		Fungi
ASV11600	k__Eukaryota	p__Oomycota	c__unclassified Oomycota class	o__Peronosporales	f__Peronosporaceae	g__Nothophytophthora	s__Nothophytophthora sp. 'liri'	Fungi
ASV11601	Unassigned							Unassigned
ASV11602	Unassigned							Unassigned
ASV11603	Unassigned							Unassigned
ASV11604	k__Eukaryota	p__Arthropoda	c__Hexanauplia	o__Calanoida	f__Pseudodiaptomidae	g__Pseudodiaptomus	s__Pseudodiaptomus forbesi	Zooplankton
ASV11605	Unassigned							Unassigned
ASV11606	k__Eukaryota	p__Bacillariophyta	c__Coscinodiscophyceae	o__Thalassiosirales	f__Skeletonemataceae	g__Skeletonema	s__Skeletonema potamos	Algae
ASV11607	k__Eukaryota	p__Bacillariophyta	c__Coscinodiscophyceae	o__Thalassiosirales	f__Stephanodiscaceae	g__Cyclostephanos		Algae
ASV11608	k__Eukaryota							Eukaryota
ASV11609	k__Eukaryota	p__Bacillariophyta	c__Coscinodiscophyceae	o__Thalassiosirales	f__Skeletonemataceae	g__Skeletonema		Algae
ASV1161	k__Eukaryota	p__Cnidaria	c__Hydrozoa	o__Leptothecata	f__Obeliidae	g__Obelia	s__Obelia sp. 2 SL-2013	Zooplankton
ASV11612	Unassigned							Unassigned
ASV11613	k__Eukaryota	p__Bacillariophyta	c__Coscinodiscophyceae	o__Thalassiosirales	f__Stephanodiscaceae	g__Stephanodiscus		Algae
ASV11614	k__Eukaryota	p__Ascomycota	c__Eurotiomycetes	o__Eurotiales	f__Aspergillaceae	g__Aspergillus	s__Aspergillus puulaauensis	Fungi
ASV11615	Unassigned							Unassigned
ASV11616	k__Eukaryota	p__Rhodophyta	c__Florideophyceae	o__Ceramiales	f__Delesseriaceae	g__Membranoptera	s__Membranoptera alata	Algae
ASV11617	k__Eukaryota	p__Oomycota	c__unclassified Oomycota class	o__Peronosporales	f__Peronosporaceae	g__Phytophthora	s__Phytophthora rosacearum	Fungi
ASV11619	k__Eukaryota	p__Arthropoda	c__Hexanauplia	o__Calanoida	f__Pseudodiaptomidae	g__Pseudodiaptomus	s__Pseudodiaptomus forbesi	Zooplankton
ASV1162	k__Eukaryota	p__Discosea						Zooplankton
ASV11620	k__Eukaryota	p__Bacillariophyta	c__Coscinodiscophyceae	o__Thalassiosirales	f__Stephanodiscaceae	g__Stephanodiscus		Algae
ASV11621	k__Eukaryota	p__unclassified Eukaryota phylum	c__Raphidophyceae	o__unclassified Raphidophyceae order	f__unclassified Raphidophyceae family	g__Haramonas	s__Haramonas dimorpha	Algae
ASV11622	k__Eukaryota	p__Chlorophyta	c__Trebouxiophyceae	o__Chlorellales	f__Chlorellaceae	g__Nannochloris	s__Nannochloris sp. MBTD-CMFRI-S048	Algae
ASV11624	k__Eukaryota	p__Cnidaria	c__Hydrozoa	o__Anthoathecata	f__Zancleidae	g__Zanclea	s__Zanclea implexa	Zooplankton
ASV11625	k__Eukaryota	p__Discosea	c__Flabellinia	o__Dactylopodida	f__Vexilliferidae	g__Vexillifera	s__Vexillifera sp. AKu-2020a	Zooplankton
ASV11626	Unassigned							Unassigned
ASV11627	k__Eukaryota	p__Chlorophyta	c__Nephroselmidophyceae	o__Nephroselmidales	f__Nephroselmidaceae	g__Nephroselmis	s__Nephroselmis olivacea	Algae
ASV11628	k__Eukaryota	p__Ascomycota	c__Sordariomycetes	o__Hypocreales	f__Nectriaceae			Fungi
ASV11629	k__Eukaryota	p__Discosea	c__Flabellinia	o__Dactylopodida	f__Paramoebidae	g__Korotnevella	s__Korotnevella novazelandica	Zooplankton
ASV1163	k__Eukaryota	p__Bacillariophyta	c__Coscinodiscophyceae	o__Thalassiosirales				Algae
ASV11630	k__Eukaryota	p__Bacillariophyta	c__Coscinodiscophyceae	o__Thalassiosirales	f__Skeletonemataceae	g__Skeletonema		Algae
ASV11631	Unassigned							Unassigned
ASV11632	k__Eukaryota	p__Mollusca	c__Gastropoda	o__Stylommatophora	f__Ariophantidae	g__Macrochlamys		Zoobenthos
ASV11633	k__Eukaryota	p__Arthropoda	c__Insecta	o__Hymenoptera	f__Braconidae			Zoobenthos
ASV11634	k__Eukaryota	p__Cnidaria	c__Hydrozoa	o__Leptothecata	f__Obeliidae	g__Obelia		Zooplankton
ASV11635	Unassigned							Unassigned
ASV11636	k__Eukaryota	p__Oomycota	c__unclassified Oomycota class					Fungi
ASV11638	k__Eukaryota	p__Bacillariophyta	c__Coscinodiscophyceae	o__Thalassiosirales	f__Stephanodiscaceae			Algae
ASV11639	Unassigned							Unassigned
ASV1164	k__Eukaryota	p__unclassified Eukaryota phylum	c__Phaeophyceae	o__Ectocarpales	f__Chordariaceae			Algae
ASV11640	k__Eukaryota	p__Arthropoda	c__Branchiopoda	o__Diplostraca	f__Macrotrichidae	g__Macrothrix	s__Macrothrix sp. HE-364	Zooplankton
ASV11642	k__Eukaryota	p__Chlorophyta	c__Trebouxiophyceae	o__Chlorellales	f__Chlorellaceae	g__Nannochloris	s__Nannochloris sp. MBTD-CMFRI-S048	Algae
ASV11644	k__Eukaryota	p__Bacillariophyta	c__Coscinodiscophyceae	o__Thalassiosirales	f__Stephanodiscaceae	g__Stephanodiscus		Algae
ASV11645	k__Eukaryota	p__Bacillariophyta	c__Coscinodiscophyceae	o__Thalassiosirales	f__Stephanodiscaceae	g__Cyclostephanos	s__Cyclostephanos dubius	Algae
ASV11646	k__Eukaryota	p__Arthropoda	c__Insecta	o__Lepidoptera				Zoobenthos
ASV11647	k__Eukaryota	p__Porifera	c__Demospongiae	o__Bubarida	f__Dictyonellidae	g__Scopalina	s__Scopalina ruetzleri	Zoobenthos
ASV11648	k__Eukaryota	p__Arthropoda	c__Branchiopoda	o__Diplostraca	f__Macrotrichidae	g__Macrothrix	s__Macrothrix sp. HE-364	Zooplankton
ASV11649	k__Eukaryota	p__Bacillariophyta	c__Coscinodiscophyceae	o__Melosirales	f__Melosiraceae	g__Melosira	s__Melosira ambiqua	Algae
ASV1165	Unassigned							Unassigned
ASV11650	Unassigned							Unassigned
ASV11651	k__Eukaryota	p__Discosea	c__unclassified Discosea class	o__Longamoebia	f__Acanthamoebidae	g__Acanthamoeba	s__Acanthamoeba sp.	Zooplankton
ASV11652	k__Eukaryota	p__Cnidaria	c__Hydrozoa	o__Anthoathecata	f__Zancleidae	g__Zanclea	s__Zanclea gallii	Zooplankton
ASV11653	k__Eukaryota	p__Arthropoda	c__Insecta	o__Coleoptera	f__Scarabaeidae	g__Apotolamprus	s__Apotolamprus quadrinotatus	Zoobenthos
ASV11654	k__Eukaryota	p__Discosea	c__unclassified Discosea class	o__Longamoebia	f__Acanthamoebidae	g__Acanthamoeba	s__Acanthamoeba sp.	Zooplankton
ASV11655	Unassigned							Unassigned
ASV11656	k__Eukaryota	p__unclassified Eukaryota phylum	c__Phaeophyceae	o__Ectocarpales	f__Scytosiphonaceae			Algae
ASV11658	k__Eukaryota	p__Bacillariophyta	c__Coscinodiscophyceae	o__Thalassiosirales	f__Stephanodiscaceae	g__Stephanodiscus		Algae
ASV11659	Unassigned							Unassigned
ASV1166	Unassigned							Unassigned
ASV11661	Unassigned							Unassigned
ASV11662	k__Eukaryota	p__Basidiomycota						Fungi
ASV11663	k__Eukaryota	p__Bacillariophyta						Algae
ASV11664	Unassigned							Unassigned
ASV11665	k__Eukaryota	p__Bacillariophyta	c__Coscinodiscophyceae	o__Thalassiosirales	f__Skeletonemataceae	g__Skeletonema		Algae
ASV11666	k__Eukaryota	p__Oomycota	c__unclassified Oomycota class					Fungi
ASV11667	Unassigned							Unassigned
ASV11668	Unassigned							Unassigned
ASV11669	Unassigned							Unassigned
ASV1167	k__Eukaryota	p__unclassified Eukaryota phylum	c__Phaeophyceae	o__Ectocarpales	f__Scytosiphonaceae	g__Petalonia	s__Petalonia fascia	Algae
ASV11671	k__Eukaryota	p__Bacillariophyta	c__Coscinodiscophyceae	o__Thalassiosirales	f__Stephanodiscaceae	g__Stephanodiscus		Algae
ASV11672	Unassigned							Unassigned
ASV11673	k__Eukaryota	p__Arthropoda	c__Insecta	o__Diptera	f__Mycetophilidae			Zoobenthos
ASV11674	k__Eukaryota	p__Arthropoda	c__Insecta					other
ASV11675	k__Eukaryota	p__Oomycota	c__unclassified Oomycota class					Fungi
ASV11676	k__Eukaryota	p__Ascomycota	c__Sordariomycetes	o__Hypocreales	f__Nectriaceae			Fungi
ASV11677	k__Eukaryota	p__Oomycota	c__unclassified Oomycota class					Fungi
ASV11678	Unassigned							Unassigned
ASV11679	k__Eukaryota	p__Arthropoda	c__Branchiopoda	o__Diplostraca	f__Macrotrichidae	g__Macrothrix	s__Macrothrix sp. HE-364	Zooplankton
ASV1168	k__Eukaryota	p__Rhodophyta	c__Florideophyceae	o__Ceramiales				Algae
ASV11680	Unassigned							Unassigned
ASV11681	Unassigned							Unassigned
ASV11682	k__Eukaryota	p__Bacillariophyta	c__Bacillariophyceae	o__Bacillariales	f__Bacillariaceae	g__Nitzschia		Algae
ASV11683	k__Eukaryota	p__Bacillariophyta	c__Coscinodiscophyceae	o__Melosirales				Algae
ASV11684	k__Eukaryota	p__Basidiomycota	c__Agaricomycetes	o__Agaricales	f__Pleurotaceae	g__Pleurotus	s__Pleurotus ostreatus	Fungi
ASV11685	Unassigned							Unassigned
ASV11686	k__Eukaryota	p__Bacillariophyta	c__Coscinodiscophyceae	o__Thalassiosirales				Algae
ASV11687	k__Eukaryota	p__Cnidaria						Zooplankton
ASV11688	k__Eukaryota	p__Bacillariophyta	c__Coscinodiscophyceae	o__Thalassiosirales	f__Stephanodiscaceae	g__Stephanodiscus		Algae
ASV11689	k__Eukaryota	p__Bacillariophyta	c__Coscinodiscophyceae	o__Thalassiosirales	f__Stephanodiscaceae			Algae
ASV1169	k__Eukaryota	p__Bacillariophyta	c__Bacillariophyceae					Algae
ASV11690	k__Eukaryota	p__Discosea	c__unclassified Discosea class	o__Longamoebia	f__Acanthamoebidae	g__Acanthamoeba	s__Acanthamoeba sp.	Zooplankton
ASV11691	k__Eukaryota	p__Bacillariophyta	c__Coscinodiscophyceae	o__Thalassiosirales	f__Stephanodiscaceae	g__Cyclotella		Algae
ASV11692	Unassigned							Unassigned
ASV11693	k__Eukaryota	p__unclassified Eukaryota phylum	c__Eustigmatophyceae	o__Eustigmatales	f__Monodopsidaceae	g__Nannochloropsis	s__Nannochloropsis limnetica	Algae
ASV11694	k__Eukaryota	p__Ascomycota	c__Sordariomycetes	o__Hypocreales	f__Nectriaceae			Fungi
ASV11695	k__Eukaryota	p__Arthropoda	c__Insecta	o__Coleoptera	f__Chrysomelidae	g__Oocassida	s__Oocassida pudibunda	Zoobenthos
ASV11696	k__Eukaryota	p__Mollusca	c__Gastropoda	o__unclassified Gastropoda order				Zoobenthos
ASV11697	k__Eukaryota	p__Bacillariophyta	c__Coscinodiscophyceae	o__Thalassiosirales	f__Stephanodiscaceae	g__Cyclotella	s__Cyclotella cryptica	Algae
ASV11698	k__Eukaryota	p__Arthropoda	c__Insecta	o__Diptera	f__Tachinidae	g__Houghia	s__Houghia sp. Wood01	Zoobenthos
ASV11699	k__Eukaryota	p__Arthropoda	c__Insecta	o__Diptera				Zoobenthos
ASV117	Unassigned							Unassigned
ASV1170	k__Eukaryota	p__Bacillariophyta	c__Coscinodiscophyceae	o__Thalassiosirales				Algae
ASV11700	k__Eukaryota	p__unclassified Eukaryota phylum	c__Phaeophyceae	o__Ectocarpales	f__Chordariaceae	g__Mesogloia	s__Mesogloia japonica	Algae
ASV11701	k__Eukaryota	p__Oomycota	c__unclassified Oomycota class					Fungi
ASV11702	k__Eukaryota	p__Discosea	c__unclassified Discosea class	o__Longamoebia	f__Acanthamoebidae	g__Acanthamoeba		Zooplankton
ASV11704	Unassigned							Unassigned
ASV11705	Unassigned							Unassigned
ASV11706	k__Eukaryota	p__Oomycota	c__unclassified Oomycota class	o__Saprolegniales	f__Saprolegniaceae	g__Saprolegnia		Fungi
ASV11707	k__Eukaryota	p__Annelida	c__unclassified Annelida class	o__unclassified Annelida order	f__unclassified Annelida family	g__unclassified Annelida genus	s__Annelida sp. BOLD:ACR0235	Zoobenthos
ASV11709	k__Eukaryota	p__Rotifera	c__Eurotatoria	o__Ploima	f__Asplanchnidae	g__Asplanchna	s__Asplanchna sieboldii	Zooplankton
ASV1171	k__Eukaryota	p__unclassified Eukaryota phylum	c__Phaeophyceae	o__Dictyotales	f__Dictyotaceae	g__Dictyota		Algae
ASV11710	Unassigned							Unassigned
ASV11711	k__Eukaryota	p__Bacillariophyta	c__Coscinodiscophyceae	o__Thalassiosirales	f__Stephanodiscaceae	g__Cyclostephanos		Algae
ASV11712	Unassigned							Unassigned
ASV11713	Unassigned							Unassigned
ASV11714	k__Eukaryota	p__Arthropoda	c__Hexanauplia	o__Calanoida	f__Pseudodiaptomidae	g__Pseudodiaptomus	s__Pseudodiaptomus forbesi	Zooplankton
ASV11715	k__Eukaryota	p__Porifera	c__Demospongiae	o__Poecilosclerida				Zoobenthos
ASV11716	k__Eukaryota	p__unclassified Eukaryota phylum	c__Chrysophyceae	o__unclassified Chrysophyceae order	f__Apoikiaceae	g__Apoikiospumella	s__Apoikiospumella mondseeiensis	Algae
ASV11717	k__Eukaryota	p__Discosea	c__unclassified Discosea class	o__Longamoebia	f__Acanthamoebidae	g__Acanthamoeba		Zooplankton
ASV11718	k__Eukaryota	p__Bacillariophyta						Algae
ASV11719	k__Eukaryota	p__Bacillariophyta	c__Bacillariophyceae	o__Bacillariales	f__Bacillariaceae	g__Nitzschia	s__Nitzschia palea	Algae
ASV1172	k__Eukaryota	p__Bacillariophyta	c__Coscinodiscophyceae	o__Thalassiosirales	f__Stephanodiscaceae	g__Stephanodiscus		Algae
ASV11720	k__Eukaryota	p__Oomycota	c__unclassified Oomycota class	o__Saprolegniales	f__Saprolegniaceae			Fungi
ASV11721	k__Eukaryota	p__Cnidaria	c__Hydrozoa	o__Leptothecata	f__Obeliidae	g__Obelia		Zooplankton
ASV11722	k__Eukaryota	p__Rhodophyta	c__Bangiophyceae	o__Bangiales	f__Bangiaceae	g__Neoporphyra	s__Neoporphyra haitanensis	Algae
ASV11723	k__Eukaryota	p__Bacillariophyta	c__Coscinodiscophyceae	o__Thalassiosirales	f__Stephanodiscaceae			Algae
ASV11724	k__Eukaryota	p__unclassified Eukaryota phylum	c__Phaeophyceae	o__Ectocarpales	f__Chordariaceae			Algae
ASV11726	Unassigned							Unassigned
ASV11727	k__Eukaryota	p__Ascomycota	c__Leotiomycetes	o__unclassified Leotiomycetes order	f__Pseudeurotiaceae	g__Pseudogymnoascus		Fungi
ASV11728	k__Eukaryota	p__Discosea	c__unclassified Discosea class	o__Longamoebia	f__Acanthamoebidae	g__Acanthamoeba		Zooplankton
ASV11729	Unassigned							Unassigned
ASV1173	k__Eukaryota							Eukaryota
ASV11730	k__Eukaryota	p__Bacillariophyta	c__Coscinodiscophyceae	o__Melosirales	f__Melosiraceae	g__Melosira	s__Melosira ambiqua	Algae
ASV11732	k__Eukaryota	p__Haptophyta	c__unclassified Haptophyta class	o__Prymnesiales	f__Chrysochromulinaceae	g__Chrysochromulina	s__Chrysochromulina parva	Algae
ASV11733	Unassigned							Unassigned
ASV11734	k__Eukaryota	p__Cnidaria	c__Hydrozoa	o__Leptothecata	f__Obeliidae	g__Obelia	s__Obelia dichotoma	Zooplankton
ASV11735	k__Eukaryota	p__Bacillariophyta	c__Coscinodiscophyceae	o__Thalassiosirales	f__Stephanodiscaceae			Algae
ASV11737	Unassigned							Unassigned
ASV11738	k__Eukaryota	p__Ascomycota	c__Sordariomycetes					Fungi
ASV11739	Unassigned							Unassigned
ASV1174	Unassigned							Unassigned
ASV11740	Unassigned							Unassigned
ASV11741	Unassigned							Unassigned
ASV11742	k__Eukaryota	p__Bacillariophyta	c__Coscinodiscophyceae	o__Thalassiosirales	f__Skeletonemataceae	g__Skeletonema		Algae
ASV11744	k__Eukaryota	p__Bacillariophyta	c__Coscinodiscophyceae	o__Melosirales	f__Stephanopyxidaceae	g__Stephanopyxis	s__Stephanopyxis turris	Algae
ASV11745	k__Eukaryota	p__Oomycota	c__unclassified Oomycota class	o__Peronosporales	f__Peronosporaceae	g__Phytophthora	s__Phytophthora parvispora	Fungi
ASV11746	k__Eukaryota	p__Arthropoda						other
ASV11749	k__Eukaryota	p__Oomycota	c__unclassified Oomycota class	o__Pythiales	f__Pythiaceae	g__Pythium	s__Pythium okanoganense	Fungi
ASV1175	k__Eukaryota	p__unclassified Eukaryota phylum	c__Raphidophyceae	o__unclassified Raphidophyceae order	f__unclassified Raphidophyceae family	g__Haramonas	s__Haramonas dimorpha	Algae
ASV11751	k__Eukaryota	p__Chlorophyta	c__Trebouxiophyceae	o__Chlorellales	f__Chlorellaceae	g__Chlorella		Algae
ASV11752	k__Eukaryota	p__Arthropoda	c__Insecta					other
ASV11753	k__Eukaryota	p__unclassified Eukaryota phylum	c__Phaeophyceae	o__Ectocarpales	f__Chordariaceae	g__Microspongium		Algae
ASV11754	k__Eukaryota	p__Arthropoda	c__Hexanauplia	o__Calanoida	f__Pseudodiaptomidae	g__Pseudodiaptomus	s__Pseudodiaptomus forbesi	Zooplankton
ASV11755	k__Eukaryota	p__Mollusca	c__Gastropoda	o__Stylommatophora	f__Ariophantidae	g__Macrochlamys		Zoobenthos
ASV11756	k__Eukaryota	p__Discosea	c__unclassified Discosea class	o__Himatismenida	f__Cochliopodiidae	g__Cochliopodium		Zooplankton
ASV11757	k__Eukaryota	p__Chlorophyta	c__Chlorophyceae	o__Chlamydomonadales	f__Dunaliellaceae	g__Dunaliella	s__Dunaliella salina	Algae
ASV11758	Unassigned							Unassigned
ASV1176	k__Eukaryota	p__Oomycota	c__unclassified Oomycota class	o__Peronosporales	f__Peronosporaceae	g__Phytophthora		Fungi
ASV11760	k__Eukaryota	p__Discosea	c__unclassified Discosea class	o__Longamoebia	f__Acanthamoebidae	g__Acanthamoeba	s__Acanthamoeba sp.	Zooplankton
ASV11761	Unassigned							Unassigned
ASV11762	k__Eukaryota	p__Discosea	c__unclassified Discosea class	o__Himatismenida	f__Cochliopodiidae	g__Cochliopodium	s__Cochliopodium pentatrifurcatum	Zooplankton
ASV11763	k__Eukaryota	p__Mollusca	c__Gastropoda	o__Stylommatophora	f__Ariophantidae	g__Macrochlamys		Zoobenthos
ASV11767	k__Eukaryota	p__Discosea	c__unclassified Discosea class	o__Longamoebia	f__Acanthamoebidae	g__Acanthamoeba	s__Acanthamoeba sp.	Zooplankton
ASV11769	k__Eukaryota	p__Oomycota	c__unclassified Oomycota class	o__Pythiales	f__Pythiaceae	g__Globisporangium	s__Globisporangium splendens	Fungi
ASV1177	k__Eukaryota	p__Bacillariophyta	c__Coscinodiscophyceae	o__Thalassiosirales	f__Skeletonemataceae	g__Skeletonema		Algae
ASV11770	k__Eukaryota	p__Bacillariophyta	c__Coscinodiscophyceae	o__Thalassiosirales	f__Skeletonemataceae	g__Skeletonema		Algae
ASV11771	Unassigned							Unassigned
ASV11772	k__Eukaryota	p__Rhodophyta	c__Bangiophyceae	o__Bangiales	f__Bangiaceae	g__Neoporphyra	s__Neoporphyra haitanensis	Algae
ASV11773	k__Eukaryota	p__Bacillariophyta	c__Coscinodiscophyceae	o__Thalassiosirales	f__Stephanodiscaceae	g__Cyclotella	s__Cyclotella cryptica	Algae
ASV11774	k__Eukaryota	p__Discosea	c__Flabellinia	o__Dactylopodida	f__Vexilliferidae	g__Vexillifera	s__Vexillifera sp. AKu-2020a	Zooplankton
ASV11776	k__Eukaryota	p__unclassified Eukaryota phylum	c__Phaeophyceae	o__Ectocarpales	f__Chordariaceae			Algae
ASV11777	k__Eukaryota	p__Bacillariophyta	c__Coscinodiscophyceae	o__Thalassiosirales				Algae
ASV11778	k__Eukaryota	p__Arthropoda	c__Branchiopoda	o__Diplostraca	f__Macrotrichidae	g__Macrothrix	s__Macrothrix sp. HE-364	Zooplankton
ASV11779	k__Eukaryota	p__Oomycota	c__unclassified Oomycota class	o__Peronosporales	f__Peronosporaceae	g__Phytophthora		Fungi
ASV1178	k__Eukaryota	p__Chlorophyta	c__Trebouxiophyceae	o__Chlorellales	f__Chlorellaceae	g__Nannochloris	s__Nannochloris sp. MBTD-CMFRI-S048	Algae
ASV11780	k__Eukaryota	p__Oomycota	c__unclassified Oomycota class	o__Peronosporales	f__Peronosporaceae	g__Phytophthora		Fungi
ASV11781	Unassigned							Unassigned
ASV11782	k__Eukaryota	p__Bacillariophyta	c__Coscinodiscophyceae	o__Melosirales	f__Melosiraceae	g__Melosira	s__Melosira ambiqua	Algae
ASV11783	Unassigned							Unassigned
ASV11784	k__Eukaryota	p__Bacillariophyta	c__Coscinodiscophyceae	o__Thalassiosirales	f__Stephanodiscaceae	g__Stephanodiscus		Algae
ASV11785	k__Eukaryota	p__Mollusca	c__Gastropoda	o__Stylommatophora	f__Ariophantidae	g__Macrochlamys	s__Macrochlamys caverna	Zoobenthos
ASV11786	k__Eukaryota	p__Ascomycota	c__Dothideomycetes	o__Pleosporales	f__Phaeosphaeriaceae	g__Parastagonospora	s__Parastagonospora nodorum	Fungi
ASV11787	k__Eukaryota	p__Arthropoda	c__Insecta	o__Hymenoptera	f__Braconidae	g__Hypomicrogaster	s__Hypomicrogaster sp. Miii	Zoobenthos
ASV11788	k__Eukaryota	p__Bacillariophyta	c__Coscinodiscophyceae	o__Thalassiosirales	f__Skeletonemataceae	g__Skeletonema		Algae
ASV11789	k__Eukaryota	p__Discosea	c__Flabellinia	o__Dactylopodida	f__Paramoebidae	g__Korotnevella	s__Korotnevella limbata	Zooplankton
ASV1179	k__Eukaryota	p__Discosea	c__unclassified Discosea class	o__Longamoebia	f__Acanthamoebidae	g__Acanthamoeba		Zooplankton
ASV11790	k__Eukaryota	p__Bacillariophyta	c__Coscinodiscophyceae	o__Thalassiosirales				Algae
ASV11791	k__Eukaryota	p__Tubulinea	c__Elardia	o__Euamoebida	f__Hartmannellidae	g__Hartmannella	s__Hartmannella cantabrigiensis	Zooplankton
ASV11792	k__Eukaryota	p__Chlorophyta	c__Trebouxiophyceae	o__Chlorellales	f__Chlorellaceae	g__Nannochloris	s__Nannochloris sp. MBTD-CMFRI-S048	Algae
ASV11793	k__Eukaryota	p__Bacillariophyta	c__Coscinodiscophyceae	o__Thalassiosirales	f__Skeletonemataceae	g__Skeletonema		Algae
ASV11795	k__Eukaryota	p__Discosea	c__unclassified Discosea class	o__Longamoebia	f__Acanthamoebidae	g__Acanthamoeba	s__Acanthamoeba sp.	Zooplankton
ASV11796	k__Eukaryota	p__Bacillariophyta	c__Coscinodiscophyceae	o__Thalassiosirales	f__Stephanodiscaceae	g__Stephanodiscus		Algae
ASV11798	k__Eukaryota	p__Cnidaria	c__Scyphozoa	o__Semaeostomeae	f__Cyaneidae	g__Cyanea	s__Cyanea capillata	Zooplankton
ASV11799	k__Eukaryota	p__Arthropoda	c__Collembola	o__Entomobryomorpha	f__Paronellidae	g__Akabosia	s__Akabosia matsudoensis	Zoobenthos
ASV118	k__Eukaryota	p__Arthropoda	c__Insecta					other
ASV11800	k__Eukaryota	p__Basidiomycota	c__Agaricomycetes	o__Agaricales	f__Pleurotaceae	g__Pleurotus		Fungi
ASV11801	k__Eukaryota	p__Basidiomycota	c__Agaricomycetes					Fungi
ASV11802	Unassigned							Unassigned
ASV11803	k__Eukaryota	p__Discosea	c__Flabellinia	o__Dactylopodida	f__Paramoebidae	g__Korotnevella	s__Korotnevella limbata	Zooplankton
ASV11804	k__Eukaryota	p__Bacillariophyta	c__Coscinodiscophyceae	o__Thalassiosirales	f__Stephanodiscaceae	g__Stephanodiscus	s__Stephanodiscus binderanus	Algae
ASV11806	k__Eukaryota	p__Oomycota	c__unclassified Oomycota class	o__Pythiales	f__Pythiaceae			Fungi
ASV11808	k__Eukaryota	p__Ascomycota	c__Sordariomycetes					Fungi
ASV11809	k__Eukaryota	p__Bacillariophyta	c__Coscinodiscophyceae	o__Thalassiosirales	f__Stephanodiscaceae			Algae
ASV1181	k__Eukaryota	p__Tubulinea	c__Elardia	o__Arcellinida	f__Arcellidae	g__Arcella	s__Arcella cf. vulgaris	Zooplankton
ASV11810	k__Eukaryota	p__unclassified Eukaryota phylum	c__Eustigmatophyceae	o__Eustigmatales	f__Eustigmataceae	g__Vischeria	s__Vischeria magna	Algae
ASV11811	k__Eukaryota	p__Oomycota	c__unclassified Oomycota class	o__Saprolegniales	f__Saprolegniaceae			Fungi
ASV11812	k__Eukaryota	p__Arthropoda	c__Insecta					other
ASV11813	k__Eukaryota	p__unclassified Eukaryota phylum	c__Chrysophyceae	o__unclassified Chrysophyceae order				Algae
ASV11814	Unassigned							Unassigned
ASV11815	k__Eukaryota	p__Bacillariophyta	c__Coscinodiscophyceae	o__Thalassiosirales				Algae
ASV11816	k__Eukaryota	p__Bacillariophyta	c__Coscinodiscophyceae	o__Thalassiosirales				Algae
ASV11817	k__Eukaryota	p__Bacillariophyta	c__Coscinodiscophyceae	o__Thalassiosirales	f__Stephanodiscaceae	g__Stephanodiscus		Algae
ASV11818	k__Eukaryota	p__Bacillariophyta	c__Coscinodiscophyceae	o__Thalassiosirales				Algae
ASV1182	Unassigned							Unassigned
ASV11821	k__Eukaryota	p__Bacillariophyta	c__Coscinodiscophyceae	o__Thalassiosirales	f__Stephanodiscaceae	g__Cyclostephanos	s__Cyclostephanos tholiformis	Algae
ASV11823	k__Eukaryota	p__Discosea	c__Flabellinia	o__Dactylopodida	f__Paramoebidae	g__Paramoeba	s__Paramoeba perurans	Zooplankton
ASV11824	k__Eukaryota	p__Ascomycota	c__Sordariomycetes					Fungi
ASV11825	k__Eukaryota	p__Bacillariophyta	c__Bacillariophyceae	o__Bacillariales	f__Bacillariaceae	g__Nitzschia	s__Nitzschia palea	Algae
ASV11826	k__Eukaryota	p__Discosea	c__Flabellinia	o__Dactylopodida	f__Vexilliferidae	g__Pseudoparamoeba	s__Pseudoparamoeba pagei	Zooplankton
ASV11827	k__Eukaryota	p__unclassified Eukaryota phylum	c__unclassified Eukaryota class	o__unclassified Eukaryota order	f__Apusomonadidae	g__Thecamonas	s__Thecamonas trahens	Zooplankton
ASV11828	k__Eukaryota	p__Arthropoda	c__Insecta	o__Hemiptera	f__Cicadellidae	g__Empoasca	s__Empoasca sp. BOLD-2016	Zoobenthos
ASV11829	Unassigned							Unassigned
ASV1183	k__Eukaryota	p__Oomycota	c__unclassified Oomycota class	o__Peronosporales	f__Peronosporaceae	g__Phytophthora		Fungi
ASV11830	k__Eukaryota	p__Discosea	c__unclassified Discosea class	o__Longamoebia	f__Acanthamoebidae	g__Acanthamoeba		Zooplankton
ASV11831	k__Eukaryota	p__Cnidaria	c__Hydrozoa	o__Leptothecata	f__Obeliidae	g__Obelia	s__Obelia sp. HAW01	Zooplankton
ASV11832	k__Eukaryota	p__Bacillariophyta	c__Coscinodiscophyceae	o__Thalassiosirales	f__Skeletonemataceae	g__Skeletonema		Algae
ASV11833	k__Eukaryota	p__Cnidaria	c__Hydrozoa					Zooplankton
ASV11834	k__Eukaryota	p__Oomycota	c__unclassified Oomycota class	o__Pythiales	f__Pythiaceae	g__Globisporangium	s__Globisporangium splendens	Fungi
ASV11835	k__Eukaryota	p__Bacillariophyta	c__Coscinodiscophyceae	o__Thalassiosirales				Algae
ASV11836	k__Eukaryota	p__unclassified Eukaryota phylum	c__Raphidophyceae	o__Chattonellales	f__Chattonellaceae	g__Chattonella	s__Chattonella marina	Algae
ASV11837	k__Eukaryota	p__Discosea	c__unclassified Discosea class	o__Longamoebia	f__Acanthamoebidae	g__Acanthamoeba		Zooplankton
ASV11838	k__Eukaryota	p__Arthropoda	c__Arachnida	o__Mesostigmata	f__Laelapidae	g__Laelaps	s__Laelaps muricola	other
ASV11839	k__Eukaryota							Eukaryota
ASV1184	k__Eukaryota	p__Cnidaria	c__Hydrozoa					Zooplankton
ASV11840	k__Eukaryota	p__Bacillariophyta	c__Coscinodiscophyceae	o__Thalassiosirales	f__Stephanodiscaceae	g__Stephanodiscus		Algae
ASV11842	k__Eukaryota	p__Oomycota	c__unclassified Oomycota class	o__Peronosporales	f__Peronosporaceae	g__Peronospora		Fungi
ASV11845	Unassigned							Unassigned
ASV11846	Unassigned							Unassigned
ASV11847	k__Eukaryota	p__Discosea	c__Flabellinia	o__unclassified Flabellinia order	f__Vannellidae	g__Paravannella	s__Paravannella minima	Zooplankton
ASV11848	k__Eukaryota	p__Bacillariophyta	c__Coscinodiscophyceae	o__Thalassiosirales				Algae
ASV11849	Unassigned							Unassigned
ASV1185	Unassigned							Unassigned
ASV11850	k__Eukaryota							Eukaryota
ASV11851	k__Eukaryota	p__Bacillariophyta	c__Coscinodiscophyceae	o__Thalassiosirales	f__Skeletonemataceae	g__Skeletonema		Algae
ASV11852	Unassigned							Unassigned
ASV11853	k__Eukaryota	p__Basidiomycota	c__Agaricomycetes					Fungi
ASV11854	Unassigned							Unassigned
ASV11855	k__Eukaryota	p__Discosea	c__unclassified Discosea class	o__Longamoebia	f__Acanthamoebidae	g__Acanthamoeba	s__Acanthamoeba comandoni	Zooplankton
ASV11856	k__Eukaryota	p__unclassified Eukaryota phylum	c__Eustigmatophyceae	o__Eustigmatales	f__Monodopsidaceae	g__Nannochloropsis		Algae
ASV11857	k__Eukaryota	p__Arthropoda	c__Insecta	o__Coleoptera	f__Leiodidae	g__Catops	s__Catops paramericanus	Zoobenthos
ASV11858	k__Eukaryota	p__Arthropoda	c__Insecta	o__Lepidoptera				Zoobenthos
ASV11859	k__Eukaryota	p__Oomycota	c__unclassified Oomycota class	o__Pythiales	f__Pythiaceae	g__Pythium		Fungi
ASV1186	k__Eukaryota	p__Cnidaria	c__Hydrozoa					Zooplankton
ASV11860	k__Eukaryota	p__unclassified Eukaryota phylum	c__Chrysophyceae	o__Chromulinales	f__Paraphysomonadaceae	g__Paraphysomonas	s__Paraphysomonas sp.	Algae
ASV11861	k__Eukaryota	p__Arthropoda	c__Insecta	o__Lepidoptera	f__Noctuidae			Zoobenthos
ASV11862	Unassigned							Unassigned
ASV11863	k__Eukaryota	p__Cnidaria	c__Hydrozoa	o__Leptothecata	f__Obeliidae	g__Obelia		Zooplankton
ASV11864	Unassigned							Unassigned
ASV11865	k__Eukaryota							Eukaryota
ASV11866	Unassigned							Unassigned
ASV11867	k__Eukaryota	p__Bacillariophyta	c__Coscinodiscophyceae	o__Thalassiosirales	f__Skeletonemataceae	g__Skeletonema		Algae
ASV11868	Unassigned							Unassigned
ASV11869	k__Eukaryota	p__Ascomycota	c__Sordariomycetes					Fungi
ASV1187	Unassigned							Unassigned
ASV11870	Unassigned							Unassigned
ASV11871	Unassigned							Unassigned
ASV11872	k__Eukaryota	p__unclassified Eukaryota phylum	c__unclassified Eukaryota class	o__unclassified Eukaryota order	f__unclassified Eukaryota family	g__unclassified Eukaryota genus	s__Amoebozoa sp.	Zooplankton
ASV11873	Unassigned							Unassigned
ASV11874	Unassigned							Unassigned
ASV11875	k__Eukaryota	p__Basidiomycota	c__Agaricomycetes	o__Agaricales	f__Agaricaceae	g__Macrolepiota	s__Macrolepiota fuliginosa	Fungi
ASV11876	Unassigned							Unassigned
ASV11877	k__Eukaryota	p__unclassified Eukaryota phylum	c__Raphidophyceae	o__Chattonellales	f__Chattonellaceae	g__Chattonella	s__Chattonella marina	Algae
ASV11878	k__Eukaryota	p__Ascomycota	c__Sordariomycetes					Fungi
ASV11879	k__Eukaryota	p__Oomycota	c__unclassified Oomycota class					Fungi
ASV1188	k__Eukaryota	p__Arthropoda	c__Arachnida					other
ASV11880	k__Eukaryota	p__Bacillariophyta	c__Mediophyceae	o__Lithodesmiales	f__Lithodesmiaceae	g__Lithodesmium		Algae
ASV11881	Unassigned							Unassigned
ASV11882	Unassigned							Unassigned
ASV11884	k__Eukaryota	p__unclassified Eukaryota phylum	c__Chrysophyceae	o__unclassified Chrysophyceae order				Algae
ASV11885	k__Eukaryota	p__Cnidaria	c__Hydrozoa					Zooplankton
ASV11886	Unassigned							Unassigned
ASV11888	k__Eukaryota	p__Tubulinea	c__Elardia	o__Arcellinida	f__Arcellidae	g__Arcella		Zooplankton
ASV1189	k__Eukaryota	p__Chlorophyta	c__Trebouxiophyceae	o__Chlorellales	f__Chlorellaceae	g__Chlorella		Algae
ASV11891	Unassigned							Unassigned
ASV11892	k__Eukaryota	p__Bacillariophyta	c__Coscinodiscophyceae	o__Thalassiosirales	f__Skeletonemataceae	g__Skeletonema		Algae
ASV11893	k__Eukaryota	p__Oomycota	c__unclassified Oomycota class	o__Pythiales	f__Pythiaceae	g__Phytopythium		Fungi
ASV11895	k__Eukaryota	p__Bacillariophyta	c__Coscinodiscophyceae	o__Thalassiosirales	f__Skeletonemataceae	g__Skeletonema		Algae
ASV11896	k__Eukaryota	p__Chlorophyta	c__Trebouxiophyceae	o__Chlorellales	f__Chlorellaceae	g__Micractinium		Algae
ASV11897	k__Eukaryota	p__Arthropoda	c__Insecta	o__Hymenoptera	f__Braconidae	g__Praon		Zoobenthos
ASV11898	Unassigned							Unassigned
ASV11899	k__Eukaryota	p__Haptophyta	c__unclassified Haptophyta class	o__Prymnesiales	f__Chrysochromulinaceae	g__Chrysochromulina	s__Chrysochromulina tobinii	Algae
ASV119	k__Eukaryota	p__unclassified Eukaryota phylum	c__Chrysophyceae	o__unclassified Chrysophyceae order				Algae
ASV1190	k__Eukaryota	p__Bacillariophyta	c__Coscinodiscophyceae	o__Thalassiosirales	f__Skeletonemataceae	g__Skeletonema		Algae
ASV11900	k__Eukaryota	p__unclassified Eukaryota phylum	c__Phaeophyceae	o__Ectocarpales	f__Chordariaceae			Algae
ASV11901	k__Eukaryota	p__Bacillariophyta	c__Coscinodiscophyceae	o__Melosirales	f__Melosiraceae	g__Melosira	s__Melosira ambiqua	Algae
ASV11903	k__Eukaryota							Eukaryota
ASV11905	k__Eukaryota	p__Discosea	c__unclassified Discosea class	o__Longamoebia	f__Acanthamoebidae	g__Acanthamoeba	s__Acanthamoeba sp.	Zooplankton
ASV11906	k__Eukaryota	p__unclassified Eukaryota phylum	c__Chrysophyceae	o__unclassified Chrysophyceae order				Algae
ASV11907	k__Eukaryota	p__unclassified Eukaryota phylum	c__Phaeophyceae	o__Ectocarpales	f__Chordariaceae			Algae
ASV11908	k__Eukaryota	p__Cnidaria	c__Hydrozoa	o__Leptothecata				Zooplankton
ASV11909	k__Eukaryota	p__Bacillariophyta	c__Coscinodiscophyceae	o__Melosirales	f__Melosiraceae	g__Melosira	s__Melosira ambiqua	Algae
ASV1191	k__Eukaryota	p__Bacillariophyta	c__Coscinodiscophyceae	o__Thalassiosirales				Algae
ASV11910	k__Eukaryota	p__Bacillariophyta	c__Coscinodiscophyceae	o__Thalassiosirales	f__Stephanodiscaceae	g__Stephanodiscus		Algae
ASV11911	Unassigned							Unassigned
ASV11912	k__Eukaryota	p__Discosea	c__unclassified Discosea class	o__Longamoebia	f__Acanthamoebidae	g__Acanthamoeba	s__Acanthamoeba sp.	Zooplankton
ASV11913	k__Eukaryota							Eukaryota
ASV11914	k__Eukaryota	p__unclassified Eukaryota phylum	c__Phaeophyceae					Algae
ASV11915	k__Eukaryota	p__Annelida	c__Clitellata	o__Haplotaxida	f__Naididae	g__Branchiura	s__Branchiura sowerbyi	Zoobenthos
ASV11916	k__Eukaryota	p__Nematoda	c__Chromadorea	o__Rhabditida	f__Aphelenchoididae	g__Bursaphelenchus	s__Bursaphelenchus cocophilus	Zoobenthos
ASV11917	k__Eukaryota	p__Chlorophyta	c__Trebouxiophyceae	o__Chlorellales	f__Chlorellaceae	g__unclassified Chlorellaceae genus	s__Chlorellaceae sp. 311 I	Algae
ASV11918	k__Eukaryota	p__Rhodophyta	c__Bangiophyceae	o__Bangiales	f__Bangiaceae	g__Neoporphyra	s__Neoporphyra haitanensis	Algae
ASV11919	k__Eukaryota	p__Oomycota	c__unclassified Oomycota class	o__Peronosporales	f__Peronosporaceae	g__Phytophthora		Fungi
ASV1192	k__Eukaryota	p__Bacillariophyta	c__Coscinodiscophyceae	o__Thalassiosirales				Algae
ASV11922	k__Eukaryota	p__Bacillariophyta	c__Coscinodiscophyceae	o__Thalassiosirales	f__Skeletonemataceae	g__Skeletonema		Algae
ASV11923	k__Eukaryota	p__Cnidaria	c__Hydrozoa	o__Leptothecata	f__Obeliidae	g__Obelia		Zooplankton
ASV11925	k__Eukaryota	p__Bacillariophyta	c__Coscinodiscophyceae	o__Thalassiosirales	f__Stephanodiscaceae	g__Stephanodiscus		Algae
ASV11926	k__Eukaryota	p__Bacillariophyta	c__Coscinodiscophyceae	o__Thalassiosirales				Algae
ASV11927	k__Eukaryota	p__Discosea	c__unclassified Discosea class					Zooplankton
ASV11928	k__Eukaryota	p__unclassified Eukaryota phylum	c__Phaeophyceae	o__Ectocarpales	f__Scytosiphonaceae	g__Scytosiphon	s__Scytosiphon shibazakiorum	Algae
ASV11929	k__Eukaryota	p__Ascomycota	c__Sordariomycetes	o__Hypocreales	f__Nectriaceae			Fungi
ASV1193	k__Eukaryota							Eukaryota
ASV11931	k__Eukaryota	p__Bacillariophyta	c__Coscinodiscophyceae	o__Thalassiosirales				Algae
ASV11932	k__Eukaryota	p__Bacillariophyta	c__Coscinodiscophyceae	o__Thalassiosirales	f__Stephanodiscaceae	g__Stephanodiscus		Algae
ASV11933	k__Eukaryota	p__Discosea	c__Flabellinia	o__Dactylopodida	f__Vexilliferidae	g__Vexillifera	s__Vexillifera bacillipedes	Zooplankton
ASV11934	k__Eukaryota	p__Oomycota	c__unclassified Oomycota class					Fungi
ASV11935	Unassigned							Unassigned
ASV11936	Unassigned							Unassigned
ASV11937	Unassigned							Unassigned
ASV11938	k__Eukaryota	p__Bacillariophyta	c__Bacillariophyceae	o__Bacillariales	f__Bacillariaceae	g__Nitzschia	s__Nitzschia palea	Algae
ASV11939	Unassigned							Unassigned
ASV1194	k__Eukaryota	p__Discosea	c__unclassified Discosea class	o__Longamoebia	f__Acanthamoebidae	g__Acanthamoeba	s__Acanthamoeba sp.	Zooplankton
ASV11940	k__Eukaryota	p__Arthropoda	c__Insecta					other
ASV11941	k__Eukaryota	p__Oomycota	c__unclassified Oomycota class	o__Pythiales	f__Pythiaceae	g__Globisporangium		Fungi
ASV11942	k__Eukaryota	p__unclassified Eukaryota phylum	c__unclassified Eukaryota class	o__unclassified Eukaryota order	f__unclassified Eukaryota family	g__unclassified Eukaryota genus	s__invertebrate environmental sample	Eukaryota
ASV11943	k__Eukaryota	p__Discosea	c__Flabellinia	o__Dactylopodida	f__Paramoebidae	g__Korotnevella	s__Korotnevella limbata	Zooplankton
ASV11944	Unassigned							Unassigned
ASV11945	k__Eukaryota	p__Cnidaria	c__Hydrozoa	o__Leptothecata	f__Obeliidae	g__Obelia		Zooplankton
ASV11946	k__Eukaryota	p__Chlorophyta	c__Trebouxiophyceae	o__Chlorellales	f__Chlorellaceae	g__Chlorella		Algae
ASV11947	k__Eukaryota	p__Cnidaria						Zooplankton
ASV1195	k__Eukaryota	p__Discosea	c__Flabellinia	o__Dactylopodida	f__Vexilliferidae	g__Vexillifera	s__Vexillifera sp. AKu-2020a	Zooplankton
ASV11950	k__Eukaryota	p__Cnidaria	c__Hydrozoa					Zooplankton
ASV11951	Unassigned							Unassigned
ASV11953	k__Eukaryota	p__unclassified Eukaryota phylum	c__Raphidophyceae	o__unclassified Raphidophyceae order	f__unclassified Raphidophyceae family	g__Haramonas	s__Haramonas dimorpha	Algae
ASV11954	k__Eukaryota	p__Discosea	c__unclassified Discosea class	o__Himatismenida	f__Cochliopodiidae	g__Cochliopodium		Zooplankton
ASV11955	k__Eukaryota	p__Porifera	c__Demospongiae	o__Poecilosclerida	f__Microcionidae	g__Clathria		Zoobenthos
ASV11957	Unassigned							Unassigned
ASV11958	k__Eukaryota	p__Bacillariophyta	c__Coscinodiscophyceae	o__Thalassiosirales	f__Stephanodiscaceae	g__Stephanodiscus		Algae
ASV11959	k__Eukaryota	p__Rhodophyta	c__Bangiophyceae	o__Bangiales	f__Bangiaceae	g__Neoporphyra	s__Neoporphyra haitanensis	Algae
ASV1196	k__Eukaryota	p__Arthropoda	c__Branchiopoda	o__Diplostraca	f__Macrotrichidae	g__Macrothrix	s__Macrothrix sp. HE-364	Zooplankton
ASV11961	Unassigned							Unassigned
ASV11962	k__Eukaryota	p__Arthropoda	c__Branchiopoda	o__Diplostraca	f__Macrotrichidae	g__Macrothrix	s__Macrothrix sp. HE-364	Zooplankton
ASV11963	k__Eukaryota	p__Bacillariophyta	c__Coscinodiscophyceae	o__Thalassiosirales	f__Stephanodiscaceae	g__Cyclotella	s__Cyclotella cryptica	Algae
ASV11964	k__Eukaryota	p__Arthropoda	c__Insecta	o__Diptera				Zoobenthos
ASV11965	k__Eukaryota	p__Discosea	c__unclassified Discosea class	o__Himatismenida	f__Cochliopodiidae	g__Cochliopodium		Zooplankton
ASV11966	k__Eukaryota	p__Oomycota	c__unclassified Oomycota class	o__Peronosporales	f__Peronosporaceae	g__Phytophthora		Fungi
ASV11968	Unassigned							Unassigned
ASV11969	k__Eukaryota	p__Discosea	c__unclassified Discosea class	o__Longamoebia	f__Acanthamoebidae	g__Acanthamoeba	s__Acanthamoeba astronyxis	Zooplankton
ASV1197	k__Eukaryota	p__Arthropoda	c__Insecta	o__Diptera	f__Psychodidae			Zoobenthos
ASV11970	k__Eukaryota	p__Oomycota	c__unclassified Oomycota class	o__Saprolegniales	f__Saprolegniaceae			Fungi
ASV11971	Unassigned							Unassigned
ASV11972	k__Eukaryota	p__Bacillariophyta	c__Bacillariophyceae	o__Naviculales	f__Naviculaceae	g__Navicula	s__Navicula minima	Algae
ASV11973	k__Eukaryota	p__Bacillariophyta	c__Coscinodiscophyceae	o__Melosirales	f__Melosiraceae	g__Melosira	s__Melosira ambiqua	Algae
ASV11974	Unassigned							Unassigned
ASV11975	k__Eukaryota	p__Cnidaria	c__Hydrozoa	o__Leptothecata	f__Obeliidae	g__Obelia	s__Obelia dichotoma	Zooplankton
ASV11976	Unassigned							Unassigned
ASV11977	Unassigned							Unassigned
ASV11978	k__Eukaryota	p__Bacillariophyta	c__Coscinodiscophyceae	o__Thalassiosirales				Algae
ASV1198	Unassigned							Unassigned
ASV11980	k__Eukaryota	p__Bacillariophyta	c__Coscinodiscophyceae	o__Thalassiosirales				Algae
ASV11982	Unassigned							Unassigned
ASV11983	Unassigned							Unassigned
ASV11984	k__Eukaryota	p__Ascomycota	c__Sordariomycetes	o__Hypocreales	f__Cordycipitaceae	g__Beauveria	s__Beauveria bassiana	Fungi
ASV11986	k__Eukaryota	p__Mollusca	c__Gastropoda	o__Stylommatophora	f__Ariophantidae	g__Macrochlamys		Zoobenthos
ASV11988	k__Eukaryota							Eukaryota
ASV11989	k__Eukaryota	p__Discosea	c__unclassified Discosea class	o__Longamoebia	f__Acanthamoebidae	g__Acanthamoeba		Zooplankton
ASV1199	k__Eukaryota	p__Bacillariophyta	c__Coscinodiscophyceae	o__Thalassiosirales	f__Skeletonemataceae	g__Skeletonema		Algae
ASV11990	k__Eukaryota	p__Discosea						Zooplankton
ASV11991	Unassigned							Unassigned
ASV11992	k__Eukaryota	p__Bacillariophyta	c__Coscinodiscophyceae	o__Thalassiosirales				Algae
ASV11993	k__Eukaryota	p__Bacillariophyta	c__Coscinodiscophyceae	o__Thalassiosirales	f__Skeletonemataceae	g__Skeletonema		Algae
ASV11994	k__Eukaryota	p__Cnidaria	c__Hydrozoa	o__Leptothecata	f__Obeliidae	g__Obelia	s__Obelia dichotoma	Zooplankton
ASV11995	k__Eukaryota	p__Cnidaria	c__Hydrozoa	o__Anthoathecata	f__Hydridae	g__Hydra	s__Hydra vulgaris	Zooplankton
ASV11996	Unassigned							Unassigned
ASV11997	k__Eukaryota	p__Bacillariophyta	c__Coscinodiscophyceae	o__Thalassiosirales	f__Skeletonemataceae	g__Skeletonema		Algae
ASV11998	Unassigned							Unassigned
ASV11999	k__Eukaryota	p__Bacillariophyta	c__Coscinodiscophyceae	o__Thalassiosirales	f__Stephanodiscaceae	g__Cyclotella	s__Cyclotella cryptica	Algae
ASV12	k__Eukaryota	p__Chlorophyta	c__Trebouxiophyceae	o__Chlorellales	f__Chlorellaceae	g__Nannochloris	s__Nannochloris sp. MBTD-CMFRI-S048	Algae
ASV120	Unassigned							Unassigned
ASV1200	k__Eukaryota	p__Bacillariophyta	c__Fragilariophyceae	o__Licmophorales	f__Ulnariaceae	g__Ulnaria	s__Ulnaria acus	Algae
ASV12000	Unassigned							Unassigned
ASV12001	Unassigned							Unassigned
ASV12002	k__Eukaryota	p__Tubulinea	c__Elardia	o__Euamoebida	f__Hartmannellidae	g__Saccamoeba	s__Saccamoeba sp. MSED6	Zooplankton
ASV12003	k__Eukaryota	p__Bacillariophyta	c__Coscinodiscophyceae	o__Thalassiosirales	f__Stephanodiscaceae	g__Stephanodiscus		Algae
ASV12004	Unassigned							Unassigned
ASV12005	k__Eukaryota	p__Ascomycota	c__Dothideomycetes	o__Pleosporales				Fungi
ASV12007	k__Eukaryota	p__Discosea	c__Flabellinia	o__Dactylopodida	f__Paramoebidae	g__Korotnevella	s__Korotnevella limbata	Zooplankton
[truncated: 15,769 more rows]
